# Supplementary material for: Revised 16S rRNA V4 hypervariable region targeting primers enhance detection of Patescibacteria and other lineages across diverse environments
Source: ISME Commun. 2026 May 21;6(1):ycag141. doi: 10.1093/ismeco/ycag141 (PMC13271367; doi:10.1093/ismeco/ycag141)
Supplement: Supplementary_tables_ycag141 [file supplementary_tables_ycag141.xlsx]

## Sheet: TableS1
Table S1. Summary of Sample JMF IDs and Dataset JMFS IDs, as well as their source habitats, used in this study.
Sample	JMF_project_ID	Environments_class1	Environments_class2	project_ID	V4-EMP Reads count	V4-EXT Reads count	Negative control (if applicable)
JMF-2206-10-0001	JMF-2206-10	Human stool	Gut	Human Stool 1	12786	24292	JMF-CTRL-1-0068a13,JMF-CTRL-1-0068a14,JMF-CTRL-1-0068a15,JMF-CTRL-1-0068a18
JMF-2206-10-0002	JMF-2206-10	Human stool	Gut	Human Stool 1	12547	12445	JMF-CTRL-1-0068a13,JMF-CTRL-1-0068a14,JMF-CTRL-1-0068a15,JMF-CTRL-1-0068a18
JMF-2206-10-0003	JMF-2206-10	Human stool	Gut	Human Stool 1	9771	20638	JMF-CTRL-1-0068a13,JMF-CTRL-1-0068a14,JMF-CTRL-1-0068a15,JMF-CTRL-1-0068a18
JMF-2206-10-0004	JMF-2206-10	Human stool	Gut	Human Stool 1	14457	15598	JMF-CTRL-1-0068a13,JMF-CTRL-1-0068a14,JMF-CTRL-1-0068a15,JMF-CTRL-1-0068a18
JMF-2206-10-0005	JMF-2206-10	Human stool	Gut	Human Stool 1	12464	19619	JMF-CTRL-1-0068a13,JMF-CTRL-1-0068a14,JMF-CTRL-1-0068a15,JMF-CTRL-1-0068a18
JMF-2206-10-0006	JMF-2206-10	Human stool	Gut	Human Stool 1	19461	12330	JMF-CTRL-1-0068a13,JMF-CTRL-1-0068a14,JMF-CTRL-1-0068a15,JMF-CTRL-1-0068a18
JMF-2206-10-0007	JMF-2206-10	Human stool	Gut	Human Stool 1	12580	19789	JMF-CTRL-1-0068a13,JMF-CTRL-1-0068a14,JMF-CTRL-1-0068a15,JMF-CTRL-1-0068a18
JMF-2206-10-0008	JMF-2206-10	Human stool	Gut	Human Stool 1	14972	13073	JMF-CTRL-1-0068a13,JMF-CTRL-1-0068a14,JMF-CTRL-1-0068a15,JMF-CTRL-1-0068a18
JMF-2206-10-0009	JMF-2206-10	Human stool	Gut	Human Stool 1	11534	15759	JMF-CTRL-1-0068a13,JMF-CTRL-1-0068a14,JMF-CTRL-1-0068a15,JMF-CTRL-1-0068a18
JMF-2206-10-0010	JMF-2206-10	Human stool	Gut	Human Stool 1	10761	12847	JMF-CTRL-1-0068a13,JMF-CTRL-1-0068a14,JMF-CTRL-1-0068a15,JMF-CTRL-1-0068a18
JMF-2206-10-0011	JMF-2206-10	Human stool	Gut	Human Stool 1	11796	15320	JMF-CTRL-1-0068a13,JMF-CTRL-1-0068a14,JMF-CTRL-1-0068a15,JMF-CTRL-1-0068a18
JMF-2206-10-0012	JMF-2206-10	Human stool	Gut	Human Stool 1	10796	12697	JMF-CTRL-1-0068a13,JMF-CTRL-1-0068a14,JMF-CTRL-1-0068a15,JMF-CTRL-1-0068a18
JMF-2206-10-0013	JMF-2206-10	Human stool	Gut	Human Stool 1	7986	12941	JMF-CTRL-1-0068a13,JMF-CTRL-1-0068a14,JMF-CTRL-1-0068a15,JMF-CTRL-1-0068a18
JMF-2206-10-0014	JMF-2206-10	Human stool	Gut	Human Stool 1	6315	6348	JMF-CTRL-1-0068a13,JMF-CTRL-1-0068a14,JMF-CTRL-1-0068a15,JMF-CTRL-1-0068a18
JMF-2206-10-0015	JMF-2206-10	Human stool	Gut	Human Stool 1	13218	15239	JMF-CTRL-1-0068a13,JMF-CTRL-1-0068a14,JMF-CTRL-1-0068a15,JMF-CTRL-1-0068a18
JMF-2206-10-0017	JMF-2206-10	Human stool	Gut	Human Stool 1	10056	15612	JMF-CTRL-1-0068a13,JMF-CTRL-1-0068a14,JMF-CTRL-1-0068a15,JMF-CTRL-1-0068a18
JMF-2206-10-0018	JMF-2206-10	Human stool	Gut	Human Stool 1	12678	8832	JMF-CTRL-1-0068a13,JMF-CTRL-1-0068a14,JMF-CTRL-1-0068a15,JMF-CTRL-1-0068a18
JMF-2206-10-0019	JMF-2206-10	Human stool	Gut	Human Stool 1	6818	7246	JMF-CTRL-1-0068a13,JMF-CTRL-1-0068a14,JMF-CTRL-1-0068a15,JMF-CTRL-1-0068a18
JMF-2206-10-0020	JMF-2206-10	Human stool	Gut	Human Stool 1	7232	15017	JMF-CTRL-1-0068a13,JMF-CTRL-1-0068a14,JMF-CTRL-1-0068a15,JMF-CTRL-1-0068a18
JMF-2206-10-0023	JMF-2206-10	Human stool	Gut	Human Stool 1	5973	15294	JMF-CTRL-1-0068a13,JMF-CTRL-1-0068a14,JMF-CTRL-1-0068a15,JMF-CTRL-1-0068a18
JMF-2206-10-0025	JMF-2206-10	Human stool	Gut	Human Stool 1	8889	17686	JMF-CTRL-1-0068a13,JMF-CTRL-1-0068a14,JMF-CTRL-1-0068a15,JMF-CTRL-1-0068a18
JMF-2206-10-0026	JMF-2206-10	Human stool	Gut	Human Stool 1	12588	14118	JMF-CTRL-1-0068a13,JMF-CTRL-1-0068a14,JMF-CTRL-1-0068a15,JMF-CTRL-1-0068a18
JMF-2206-10-0027	JMF-2206-10	Human stool	Gut	Human Stool 1	9775	15163	JMF-CTRL-1-0068a13,JMF-CTRL-1-0068a14,JMF-CTRL-1-0068a15,JMF-CTRL-1-0068a18
JMF-2206-10-0028	JMF-2206-10	Human stool	Gut	Human Stool 1	7820	15135	JMF-CTRL-1-0068a13,JMF-CTRL-1-0068a14,JMF-CTRL-1-0068a15,JMF-CTRL-1-0068a18
JMF-2206-10-0031	JMF-2206-10	Human stool	Gut	Human Stool 1	9649	11526	JMF-CTRL-1-0068a13,JMF-CTRL-1-0068a14,JMF-CTRL-1-0068a15,JMF-CTRL-1-0068a18
JMF-2206-10-0032	JMF-2206-10	Human stool	Gut	Human Stool 1	14279	20554	JMF-CTRL-1-0068a13,JMF-CTRL-1-0068a14,JMF-CTRL-1-0068a15,JMF-CTRL-1-0068a18
JMF-2206-10-0033	JMF-2206-10	Human stool	Gut	Human Stool 1	17376	20795	JMF-CTRL-1-0068a13,JMF-CTRL-1-0068a14,JMF-CTRL-1-0068a15,JMF-CTRL-1-0068a18
JMF-2206-10-0034	JMF-2206-10	Human stool	Gut	Human Stool 1	12519	21316	JMF-CTRL-1-0068a13,JMF-CTRL-1-0068a14,JMF-CTRL-1-0068a15,JMF-CTRL-1-0068a18
JMF-2206-10-0035	JMF-2206-10	Human stool	Gut	Human Stool 1	16094	22749	JMF-CTRL-1-0068a13,JMF-CTRL-1-0068a14,JMF-CTRL-1-0068a15,JMF-CTRL-1-0068a18
JMF-2206-10-0036	JMF-2206-10	Human stool	Gut	Human Stool 1	17505	26076	JMF-CTRL-1-0068a13,JMF-CTRL-1-0068a14,JMF-CTRL-1-0068a15,JMF-CTRL-1-0068a18
JMF-2206-10-0037	JMF-2206-10	Human stool	Gut	Human Stool 1	14349	24265	JMF-CTRL-1-0068a13,JMF-CTRL-1-0068a14,JMF-CTRL-1-0068a15,JMF-CTRL-1-0068a18
JMF-2206-10-0038	JMF-2206-10	Human stool	Gut	Human Stool 1	10489	25262	JMF-CTRL-1-0068a13,JMF-CTRL-1-0068a14,JMF-CTRL-1-0068a15,JMF-CTRL-1-0068a18
JMF-2206-10-0039	JMF-2206-10	Human stool	Gut	Human Stool 1	15305	11341	JMF-CTRL-1-0068a13,JMF-CTRL-1-0068a14,JMF-CTRL-1-0068a15,JMF-CTRL-1-0068a18
JMF-2206-10-0040	JMF-2206-10	Human stool	Gut	Human Stool 1	13420	11965	JMF-CTRL-1-0068a13,JMF-CTRL-1-0068a14,JMF-CTRL-1-0068a15,JMF-CTRL-1-0068a18
JMF-2206-10-0041	JMF-2206-10	Human stool	Gut	Human Stool 1	19119	10434	JMF-CTRL-1-0068a13,JMF-CTRL-1-0068a14,JMF-CTRL-1-0068a15,JMF-CTRL-1-0068a18
JMF-2206-10-0042	JMF-2206-10	Human stool	Gut	Human Stool 1	12572	11791	JMF-CTRL-1-0068a13,JMF-CTRL-1-0068a14,JMF-CTRL-1-0068a15,JMF-CTRL-1-0068a18
JMF-2206-10-0043	JMF-2206-10	Human stool	Gut	Human Stool 1	10952	13554	JMF-CTRL-1-0068a13,JMF-CTRL-1-0068a14,JMF-CTRL-1-0068a15,JMF-CTRL-1-0068a18
JMF-2206-10-0045	JMF-2206-10	Human stool	Gut	Human Stool 1	13932	7922	JMF-CTRL-1-0068a13,JMF-CTRL-1-0068a14,JMF-CTRL-1-0068a15,JMF-CTRL-1-0068a18
JMF-2206-10-0046	JMF-2206-10	Human stool	Gut	Human Stool 1	8914	10532	JMF-CTRL-1-0068a13,JMF-CTRL-1-0068a14,JMF-CTRL-1-0068a15,JMF-CTRL-1-0068a18
JMF-2206-10-0047	JMF-2206-10	Human stool	Gut	Human Stool 1	9733	13189	JMF-CTRL-1-0068a13,JMF-CTRL-1-0068a14,JMF-CTRL-1-0068a15,JMF-CTRL-1-0068a18
JMF-2206-10-0048	JMF-2206-10	Human stool	Gut	Human Stool 1	16710	14617	JMF-CTRL-1-0068a13,JMF-CTRL-1-0068a14,JMF-CTRL-1-0068a15,JMF-CTRL-1-0068a18
JMF-2206-10-0049	JMF-2206-10	Human stool	Gut	Human Stool 1	11366	8104	JMF-CTRL-1-0068a13,JMF-CTRL-1-0068a14,JMF-CTRL-1-0068a15,JMF-CTRL-1-0068a18
JMF-2206-10-0050	JMF-2206-10	Human stool	Gut	Human Stool 1	13230	12644	JMF-CTRL-1-0068a13,JMF-CTRL-1-0068a14,JMF-CTRL-1-0068a15,JMF-CTRL-1-0068a18
JMF-2206-10-0051	JMF-2206-10	Human stool	Gut	Human Stool 1	12664	6294	JMF-CTRL-1-0068a13,JMF-CTRL-1-0068a14,JMF-CTRL-1-0068a15,JMF-CTRL-1-0068a18
JMF-2206-10-0052	JMF-2206-10	Human stool	Gut	Human Stool 1	13205	8844	JMF-CTRL-1-0068a13,JMF-CTRL-1-0068a14,JMF-CTRL-1-0068a15,JMF-CTRL-1-0068a18
JMF-2206-10-0053	JMF-2206-10	Human stool	Gut	Human Stool 1	13124	7786	JMF-CTRL-1-0068a13,JMF-CTRL-1-0068a14,JMF-CTRL-1-0068a15,JMF-CTRL-1-0068a18
JMF-2206-10-0054	JMF-2206-10	Human stool	Gut	Human Stool 1	11188	8034	JMF-CTRL-1-0068a13,JMF-CTRL-1-0068a14,JMF-CTRL-1-0068a15,JMF-CTRL-1-0068a18
JMF-2206-10-0055	JMF-2206-10	Human stool	Gut	Human Stool 1	8466	7837	JMF-CTRL-1-0068a13,JMF-CTRL-1-0068a14,JMF-CTRL-1-0068a15,JMF-CTRL-1-0068a18
JMF-2206-10-0056	JMF-2206-10	Human stool	Gut	Human Stool 1	11868	10075	JMF-CTRL-1-0068a13,JMF-CTRL-1-0068a14,JMF-CTRL-1-0068a15,JMF-CTRL-1-0068a18
JMF-2206-10-0057	JMF-2206-10	Human stool	Gut	Human Stool 1	9326	11564	JMF-CTRL-1-0068a13,JMF-CTRL-1-0068a14,JMF-CTRL-1-0068a15,JMF-CTRL-1-0068a18
JMF-2206-10-0058	JMF-2206-10	Human stool	Gut	Human Stool 1	10278	6387	JMF-CTRL-1-0068a13,JMF-CTRL-1-0068a14,JMF-CTRL-1-0068a15,JMF-CTRL-1-0068a18
JMF-2206-10-0059	JMF-2206-10	Human stool	Gut	Human Stool 1	11560	7957	JMF-CTRL-1-0068a13,JMF-CTRL-1-0068a14,JMF-CTRL-1-0068a15,JMF-CTRL-1-0068a18
JMF-2206-10-0060	JMF-2206-10	Human stool	Gut	Human Stool 1	13335	5847	JMF-CTRL-1-0068a13,JMF-CTRL-1-0068a14,JMF-CTRL-1-0068a15,JMF-CTRL-1-0068a18
JMF-2206-10-0061	JMF-2206-10	Human stool	Gut	Human Stool 1	14362	10648	JMF-CTRL-1-0068a13,JMF-CTRL-1-0068a14,JMF-CTRL-1-0068a15,JMF-CTRL-1-0068a18
JMF-2206-10-0062	JMF-2206-10	Human stool	Gut	Human Stool 1	11628	10084	JMF-CTRL-1-0068a13,JMF-CTRL-1-0068a14,JMF-CTRL-1-0068a15,JMF-CTRL-1-0068a18
JMF-2206-10-0063	JMF-2206-10	Human stool	Gut	Human Stool 1	9779	12409	JMF-CTRL-1-0068a13,JMF-CTRL-1-0068a14,JMF-CTRL-1-0068a15,JMF-CTRL-1-0068a18
JMF-2206-10-0064	JMF-2206-10	Human stool	Gut	Human Stool 1	14474	16178	JMF-CTRL-1-0068a13,JMF-CTRL-1-0068a14,JMF-CTRL-1-0068a15,JMF-CTRL-1-0068a18
JMF-2206-10-0065	JMF-2206-10	Human stool	Gut	Human Stool 1	6229	11321	JMF-CTRL-1-0068a13,JMF-CTRL-1-0068a14,JMF-CTRL-1-0068a15,JMF-CTRL-1-0068a18
JMF-2206-10-0067	JMF-2206-10	Human stool	Gut	Human Stool 1	6103	7120	JMF-CTRL-1-0068a13,JMF-CTRL-1-0068a14,JMF-CTRL-1-0068a15,JMF-CTRL-1-0068a18
JMF-2206-10-0068	JMF-2206-10	Human stool	Gut	Human Stool 1	9065	6657	JMF-CTRL-1-0068a13,JMF-CTRL-1-0068a14,JMF-CTRL-1-0068a15,JMF-CTRL-1-0068a18
JMF-2206-10-0069	JMF-2206-10	Human stool	Gut	Human Stool 1	9596	6871	JMF-CTRL-1-0068a13,JMF-CTRL-1-0068a14,JMF-CTRL-1-0068a15,JMF-CTRL-1-0068a18
JMF-2206-10-0070	JMF-2206-10	Human stool	Gut	Human Stool 1	10668	9455	JMF-CTRL-1-0068a13,JMF-CTRL-1-0068a14,JMF-CTRL-1-0068a15,JMF-CTRL-1-0068a18
JMF-2206-10-0071	JMF-2206-10	Human stool	Gut	Human Stool 1	6443	11068	JMF-CTRL-1-0068a13,JMF-CTRL-1-0068a14,JMF-CTRL-1-0068a15,JMF-CTRL-1-0068a18
JMF-2206-10-0072	JMF-2206-10	Human stool	Gut	Human Stool 1	10391	15197	JMF-CTRL-1-0068a13,JMF-CTRL-1-0068a14,JMF-CTRL-1-0068a15,JMF-CTRL-1-0068a18
JMF-2206-10-0073	JMF-2206-10	Human stool	Gut	Human Stool 1	7294	12755	JMF-CTRL-1-0068a13,JMF-CTRL-1-0068a14,JMF-CTRL-1-0068a15,JMF-CTRL-1-0068a18
JMF-2206-10-0074	JMF-2206-10	Human stool	Gut	Human Stool 1	8414	12147	JMF-CTRL-1-0068a13,JMF-CTRL-1-0068a14,JMF-CTRL-1-0068a15,JMF-CTRL-1-0068a18
JMF-2206-10-0075	JMF-2206-10	Human stool	Gut	Human Stool 1	9059	11609	JMF-CTRL-1-0068a13,JMF-CTRL-1-0068a14,JMF-CTRL-1-0068a15,JMF-CTRL-1-0068a18
JMF-2206-10-0076	JMF-2206-10	Human stool	Gut	Human Stool 1	11346	12933	JMF-CTRL-1-0068a13,JMF-CTRL-1-0068a14,JMF-CTRL-1-0068a15,JMF-CTRL-1-0068a18
JMF-2206-10-0077	JMF-2206-10	Human stool	Gut	Human Stool 1	9166	14919	JMF-CTRL-1-0068a13,JMF-CTRL-1-0068a14,JMF-CTRL-1-0068a15,JMF-CTRL-1-0068a18
JMF-2206-10-0078	JMF-2206-10	Human stool	Gut	Human Stool 1	9972	9474	JMF-CTRL-1-0068a13,JMF-CTRL-1-0068a14,JMF-CTRL-1-0068a15,JMF-CTRL-1-0068a18
JMF-2206-10-0079	JMF-2206-10	Human stool	Gut	Human Stool 1	12405	9929	JMF-CTRL-1-0068a13,JMF-CTRL-1-0068a14,JMF-CTRL-1-0068a15,JMF-CTRL-1-0068a18
JMF-2206-10-0080	JMF-2206-10	Human stool	Gut	Human Stool 1	13402	11746	JMF-CTRL-1-0068a13,JMF-CTRL-1-0068a14,JMF-CTRL-1-0068a15,JMF-CTRL-1-0068a18
JMF-2206-10-0081	JMF-2206-10	Human stool	Gut	Human Stool 1	13579	13066	JMF-CTRL-1-0068a13,JMF-CTRL-1-0068a14,JMF-CTRL-1-0068a15,JMF-CTRL-1-0068a18
JMF-2206-10-0082	JMF-2206-10	Human stool	Gut	Human Stool 1	13797	14164	JMF-CTRL-1-0068a13,JMF-CTRL-1-0068a14,JMF-CTRL-1-0068a15,JMF-CTRL-1-0068a18
JMF-2206-10-0083	JMF-2206-10	Human stool	Gut	Human Stool 1	10911	12771	JMF-CTRL-1-0068a13,JMF-CTRL-1-0068a14,JMF-CTRL-1-0068a15,JMF-CTRL-1-0068a18
JMF-2206-10-0084	JMF-2206-10	Human stool	Gut	Human Stool 1	9372	7824	JMF-CTRL-1-0068a13,JMF-CTRL-1-0068a14,JMF-CTRL-1-0068a15,JMF-CTRL-1-0068a18
JMF-2206-10-0085	JMF-2206-10	Human stool	Gut	Human Stool 1	8577	9169	JMF-CTRL-1-0068a13,JMF-CTRL-1-0068a14,JMF-CTRL-1-0068a15,JMF-CTRL-1-0068a18
JMF-2206-10-0086	JMF-2206-10	Human stool	Gut	Human Stool 1	10821	13090	JMF-CTRL-1-0068a13,JMF-CTRL-1-0068a14,JMF-CTRL-1-0068a15,JMF-CTRL-1-0068a18
JMF-2206-10-0087	JMF-2206-10	Human stool	Gut	Human Stool 1	10286	10240	JMF-CTRL-1-0068a13,JMF-CTRL-1-0068a14,JMF-CTRL-1-0068a15,JMF-CTRL-1-0068a18
JMF-2206-10-0088	JMF-2206-10	Human stool	Gut	Human Stool 1	5810	12686	JMF-CTRL-1-0068a13,JMF-CTRL-1-0068a14,JMF-CTRL-1-0068a15,JMF-CTRL-1-0068a18
JMF-2206-10-0089	JMF-2206-10	Human stool	Gut	Human Stool 1	6060	8156	JMF-CTRL-1-0068a13,JMF-CTRL-1-0068a14,JMF-CTRL-1-0068a15,JMF-CTRL-1-0068a18
JMF-2206-10-0090	JMF-2206-10	Human stool	Gut	Human Stool 1	14717	8023	JMF-CTRL-1-0068a13,JMF-CTRL-1-0068a14,JMF-CTRL-1-0068a15,JMF-CTRL-1-0068a18
JMF-2206-10-0091	JMF-2206-10	Human stool	Gut	Human Stool 1	13484	10180	JMF-CTRL-1-0068a13,JMF-CTRL-1-0068a14,JMF-CTRL-1-0068a15,JMF-CTRL-1-0068a18
JMF-2206-10-0092	JMF-2206-10	Human stool	Gut	Human Stool 1	7044	10960	JMF-CTRL-1-0068a13,JMF-CTRL-1-0068a14,JMF-CTRL-1-0068a15,JMF-CTRL-1-0068a18
JMF-2206-10-0093	JMF-2206-10	Human stool	Gut	Human Stool 1	10936	10180	JMF-CTRL-1-0068a13,JMF-CTRL-1-0068a14,JMF-CTRL-1-0068a15,JMF-CTRL-1-0068a18
JMF-2206-10-0095	JMF-2206-10	Human stool	Gut	Human Stool 1	7524	5193	JMF-CTRL-1-0068a13,JMF-CTRL-1-0068a14,JMF-CTRL-1-0068a15,JMF-CTRL-1-0068a18
JMF-2210-08-0001	JMF-2210-08	Soil	Soil	Soil 1	13877	5781	JMF-CTRL-1-0068a19,JMF-CTRL-1-0068a20,JMF-CTRL-1-0068a21,JMF-CTRL-1-0068a24,JMF-CTRL-1-0068a26,JMF-CTRL-1-0068a27,JMF-CTRL-1-0068a29
JMF-2210-08-0002	JMF-2210-08	Soil	Soil	Soil 1	13896	10896	JMF-CTRL-1-0068a19,JMF-CTRL-1-0068a20,JMF-CTRL-1-0068a21,JMF-CTRL-1-0068a24,JMF-CTRL-1-0068a26,JMF-CTRL-1-0068a27,JMF-CTRL-1-0068a29
JMF-2210-08-0003	JMF-2210-08	Soil	Soil	Soil 1	6796	8960	JMF-CTRL-1-0068a19,JMF-CTRL-1-0068a20,JMF-CTRL-1-0068a21,JMF-CTRL-1-0068a24,JMF-CTRL-1-0068a26,JMF-CTRL-1-0068a27,JMF-CTRL-1-0068a29
JMF-2210-08-0004	JMF-2210-08	Soil	Soil	Soil 1	10072	7897	JMF-CTRL-1-0068a19,JMF-CTRL-1-0068a20,JMF-CTRL-1-0068a21,JMF-CTRL-1-0068a24,JMF-CTRL-1-0068a26,JMF-CTRL-1-0068a27,JMF-CTRL-1-0068a29
JMF-2210-08-0005	JMF-2210-08	Soil	Soil	Soil 1	14074	5537	JMF-CTRL-1-0068a19,JMF-CTRL-1-0068a20,JMF-CTRL-1-0068a21,JMF-CTRL-1-0068a24,JMF-CTRL-1-0068a26,JMF-CTRL-1-0068a27,JMF-CTRL-1-0068a29
JMF-2210-08-0006	JMF-2210-08	Soil	Soil	Soil 1	14569	5291	JMF-CTRL-1-0068a19,JMF-CTRL-1-0068a20,JMF-CTRL-1-0068a21,JMF-CTRL-1-0068a24,JMF-CTRL-1-0068a26,JMF-CTRL-1-0068a27,JMF-CTRL-1-0068a29
JMF-2210-08-0007	JMF-2210-08	Soil	Soil	Soil 1	10292	7381	JMF-CTRL-1-0068a19,JMF-CTRL-1-0068a20,JMF-CTRL-1-0068a21,JMF-CTRL-1-0068a24,JMF-CTRL-1-0068a26,JMF-CTRL-1-0068a27,JMF-CTRL-1-0068a29
JMF-2210-08-0008	JMF-2210-08	Soil	Soil	Soil 1	12893	7138	JMF-CTRL-1-0068a19,JMF-CTRL-1-0068a20,JMF-CTRL-1-0068a21,JMF-CTRL-1-0068a24,JMF-CTRL-1-0068a26,JMF-CTRL-1-0068a27,JMF-CTRL-1-0068a29
JMF-2210-08-0010	JMF-2210-08	Soil	Soil	Soil 1	9008	7850	JMF-CTRL-1-0068a19,JMF-CTRL-1-0068a20,JMF-CTRL-1-0068a21,JMF-CTRL-1-0068a24,JMF-CTRL-1-0068a26,JMF-CTRL-1-0068a27,JMF-CTRL-1-0068a29
JMF-2210-08-0011	JMF-2210-08	Soil	Soil	Soil 1	9793	5311	JMF-CTRL-1-0068a19,JMF-CTRL-1-0068a20,JMF-CTRL-1-0068a21,JMF-CTRL-1-0068a24,JMF-CTRL-1-0068a26,JMF-CTRL-1-0068a27,JMF-CTRL-1-0068a29
JMF-2210-08-0012	JMF-2210-08	Soil	Soil	Soil 1	9340	6296	JMF-CTRL-1-0068a19,JMF-CTRL-1-0068a20,JMF-CTRL-1-0068a21,JMF-CTRL-1-0068a24,JMF-CTRL-1-0068a26,JMF-CTRL-1-0068a27,JMF-CTRL-1-0068a29
JMF-2210-08-0013	JMF-2210-08	Soil	Soil	Soil 1	8641	10125	JMF-CTRL-1-0068a19,JMF-CTRL-1-0068a20,JMF-CTRL-1-0068a21,JMF-CTRL-1-0068a24,JMF-CTRL-1-0068a26,JMF-CTRL-1-0068a27,JMF-CTRL-1-0068a29
JMF-2210-08-0014	JMF-2210-08	Soil	Soil	Soil 1	6945	7205	JMF-CTRL-1-0068a19,JMF-CTRL-1-0068a20,JMF-CTRL-1-0068a21,JMF-CTRL-1-0068a24,JMF-CTRL-1-0068a26,JMF-CTRL-1-0068a27,JMF-CTRL-1-0068a29
JMF-2210-08-0015	JMF-2210-08	Soil	Soil	Soil 1	12426	5373	JMF-CTRL-1-0068a19,JMF-CTRL-1-0068a20,JMF-CTRL-1-0068a21,JMF-CTRL-1-0068a24,JMF-CTRL-1-0068a26,JMF-CTRL-1-0068a27,JMF-CTRL-1-0068a29
JMF-2210-08-0016	JMF-2210-08	Soil	Soil	Soil 1	14623	8545	JMF-CTRL-1-0068a19,JMF-CTRL-1-0068a20,JMF-CTRL-1-0068a21,JMF-CTRL-1-0068a24,JMF-CTRL-1-0068a26,JMF-CTRL-1-0068a27,JMF-CTRL-1-0068a29
JMF-2210-08-0017	JMF-2210-08	Soil	Soil	Soil 1	8665	6643	JMF-CTRL-1-0068a19,JMF-CTRL-1-0068a20,JMF-CTRL-1-0068a21,JMF-CTRL-1-0068a24,JMF-CTRL-1-0068a26,JMF-CTRL-1-0068a27,JMF-CTRL-1-0068a29
JMF-2210-08-0018	JMF-2210-08	Soil	Soil	Soil 1	13330	10582	JMF-CTRL-1-0068a19,JMF-CTRL-1-0068a20,JMF-CTRL-1-0068a21,JMF-CTRL-1-0068a24,JMF-CTRL-1-0068a26,JMF-CTRL-1-0068a27,JMF-CTRL-1-0068a29
JMF-2210-08-0019	JMF-2210-08	Soil	Soil	Soil 1	10192	8929	JMF-CTRL-1-0068a19,JMF-CTRL-1-0068a20,JMF-CTRL-1-0068a21,JMF-CTRL-1-0068a24,JMF-CTRL-1-0068a26,JMF-CTRL-1-0068a27,JMF-CTRL-1-0068a29
JMF-2210-08-0020	JMF-2210-08	Soil	Soil	Soil 1	7744	14708	JMF-CTRL-1-0068a19,JMF-CTRL-1-0068a20,JMF-CTRL-1-0068a21,JMF-CTRL-1-0068a24,JMF-CTRL-1-0068a26,JMF-CTRL-1-0068a27,JMF-CTRL-1-0068a29
JMF-2210-08-0021	JMF-2210-08	Soil	Soil	Soil 1	9039	9333	JMF-CTRL-1-0068a19,JMF-CTRL-1-0068a20,JMF-CTRL-1-0068a21,JMF-CTRL-1-0068a24,JMF-CTRL-1-0068a26,JMF-CTRL-1-0068a27,JMF-CTRL-1-0068a29
JMF-2210-08-0022	JMF-2210-08	Soil	Soil	Soil 1	8029	12335	JMF-CTRL-1-0068a19,JMF-CTRL-1-0068a20,JMF-CTRL-1-0068a21,JMF-CTRL-1-0068a24,JMF-CTRL-1-0068a26,JMF-CTRL-1-0068a27,JMF-CTRL-1-0068a29
JMF-2210-08-0023	JMF-2210-08	Soil	Soil	Soil 1	7376	12118	JMF-CTRL-1-0068a19,JMF-CTRL-1-0068a20,JMF-CTRL-1-0068a21,JMF-CTRL-1-0068a24,JMF-CTRL-1-0068a26,JMF-CTRL-1-0068a27,JMF-CTRL-1-0068a29
JMF-2210-08-0024	JMF-2210-08	Soil	Soil	Soil 1	6032	14701	JMF-CTRL-1-0068a19,JMF-CTRL-1-0068a20,JMF-CTRL-1-0068a21,JMF-CTRL-1-0068a24,JMF-CTRL-1-0068a26,JMF-CTRL-1-0068a27,JMF-CTRL-1-0068a29
JMF-2210-08-0025	JMF-2210-08	Soil	Soil	Soil 1	8405	7919	JMF-CTRL-1-0068a19,JMF-CTRL-1-0068a20,JMF-CTRL-1-0068a21,JMF-CTRL-1-0068a24,JMF-CTRL-1-0068a26,JMF-CTRL-1-0068a27,JMF-CTRL-1-0068a29
JMF-2210-08-0026	JMF-2210-08	Soil	Soil	Soil 1	14475	14715	JMF-CTRL-1-0068a19,JMF-CTRL-1-0068a20,JMF-CTRL-1-0068a21,JMF-CTRL-1-0068a24,JMF-CTRL-1-0068a26,JMF-CTRL-1-0068a27,JMF-CTRL-1-0068a29
JMF-2210-08-0027	JMF-2210-08	Soil	Soil	Soil 1	9844	8440	JMF-CTRL-1-0068a19,JMF-CTRL-1-0068a20,JMF-CTRL-1-0068a21,JMF-CTRL-1-0068a24,JMF-CTRL-1-0068a26,JMF-CTRL-1-0068a27,JMF-CTRL-1-0068a29
JMF-2210-08-0028	JMF-2210-08	Soil	Soil	Soil 1	12612	15130	JMF-CTRL-1-0068a19,JMF-CTRL-1-0068a20,JMF-CTRL-1-0068a21,JMF-CTRL-1-0068a24,JMF-CTRL-1-0068a26,JMF-CTRL-1-0068a27,JMF-CTRL-1-0068a29
JMF-2210-08-0029	JMF-2210-08	Soil	Soil	Soil 1	5113	12928	JMF-CTRL-1-0068a19,JMF-CTRL-1-0068a20,JMF-CTRL-1-0068a21,JMF-CTRL-1-0068a24,JMF-CTRL-1-0068a26,JMF-CTRL-1-0068a27,JMF-CTRL-1-0068a29
JMF-2210-08-0030	JMF-2210-08	Soil	Soil	Soil 1	12369	12504	JMF-CTRL-1-0068a19,JMF-CTRL-1-0068a20,JMF-CTRL-1-0068a21,JMF-CTRL-1-0068a24,JMF-CTRL-1-0068a26,JMF-CTRL-1-0068a27,JMF-CTRL-1-0068a29
JMF-2210-08-0031	JMF-2210-08	Soil	Soil	Soil 1	10115	6680	JMF-CTRL-1-0068a19,JMF-CTRL-1-0068a20,JMF-CTRL-1-0068a21,JMF-CTRL-1-0068a24,JMF-CTRL-1-0068a26,JMF-CTRL-1-0068a27,JMF-CTRL-1-0068a29
JMF-2210-08-0032	JMF-2210-08	Soil	Soil	Soil 1	16426	8714	JMF-CTRL-1-0068a19,JMF-CTRL-1-0068a20,JMF-CTRL-1-0068a21,JMF-CTRL-1-0068a24,JMF-CTRL-1-0068a26,JMF-CTRL-1-0068a27,JMF-CTRL-1-0068a29
JMF-2210-08-0033	JMF-2210-08	Soil	Soil	Soil 1	16850	9406	JMF-CTRL-1-0068a19,JMF-CTRL-1-0068a20,JMF-CTRL-1-0068a21,JMF-CTRL-1-0068a24,JMF-CTRL-1-0068a26,JMF-CTRL-1-0068a27,JMF-CTRL-1-0068a29
JMF-2210-08-0034	JMF-2210-08	Soil	Soil	Soil 1	9674	12250	JMF-CTRL-1-0068a19,JMF-CTRL-1-0068a20,JMF-CTRL-1-0068a21,JMF-CTRL-1-0068a24,JMF-CTRL-1-0068a26,JMF-CTRL-1-0068a27,JMF-CTRL-1-0068a29
JMF-2210-08-0035	JMF-2210-08	Soil	Soil	Soil 1	18889	7843	JMF-CTRL-1-0068a19,JMF-CTRL-1-0068a20,JMF-CTRL-1-0068a21,JMF-CTRL-1-0068a24,JMF-CTRL-1-0068a26,JMF-CTRL-1-0068a27,JMF-CTRL-1-0068a29
JMF-2210-08-0036	JMF-2210-08	Soil	Soil	Soil 1	14843	6371	JMF-CTRL-1-0068a19,JMF-CTRL-1-0068a20,JMF-CTRL-1-0068a21,JMF-CTRL-1-0068a24,JMF-CTRL-1-0068a26,JMF-CTRL-1-0068a27,JMF-CTRL-1-0068a29
JMF-2210-08-0037	JMF-2210-08	Soil	Soil	Soil 1	13811	5828	JMF-CTRL-1-0068a19,JMF-CTRL-1-0068a20,JMF-CTRL-1-0068a21,JMF-CTRL-1-0068a24,JMF-CTRL-1-0068a26,JMF-CTRL-1-0068a27,JMF-CTRL-1-0068a29
JMF-2210-08-0038	JMF-2210-08	Soil	Soil	Soil 1	11261	8708	JMF-CTRL-1-0068a19,JMF-CTRL-1-0068a20,JMF-CTRL-1-0068a21,JMF-CTRL-1-0068a24,JMF-CTRL-1-0068a26,JMF-CTRL-1-0068a27,JMF-CTRL-1-0068a29
JMF-2210-08-0039	JMF-2210-08	Soil	Soil	Soil 1	13884	9902	JMF-CTRL-1-0068a19,JMF-CTRL-1-0068a20,JMF-CTRL-1-0068a21,JMF-CTRL-1-0068a24,JMF-CTRL-1-0068a26,JMF-CTRL-1-0068a27,JMF-CTRL-1-0068a29
JMF-2210-08-0042	JMF-2210-08	Soil	Soil	Soil 1	9510	9701	JMF-CTRL-1-0068a19,JMF-CTRL-1-0068a20,JMF-CTRL-1-0068a21,JMF-CTRL-1-0068a24,JMF-CTRL-1-0068a26,JMF-CTRL-1-0068a27,JMF-CTRL-1-0068a29
JMF-2210-08-0043	JMF-2210-08	Soil	Soil	Soil 1	11966	9845	JMF-CTRL-1-0068a19,JMF-CTRL-1-0068a20,JMF-CTRL-1-0068a21,JMF-CTRL-1-0068a24,JMF-CTRL-1-0068a26,JMF-CTRL-1-0068a27,JMF-CTRL-1-0068a29
JMF-2210-08-0044	JMF-2210-08	Soil	Soil	Soil 1	9199	8682	JMF-CTRL-1-0068a19,JMF-CTRL-1-0068a20,JMF-CTRL-1-0068a21,JMF-CTRL-1-0068a24,JMF-CTRL-1-0068a26,JMF-CTRL-1-0068a27,JMF-CTRL-1-0068a29
JMF-2210-08-0045	JMF-2210-08	Soil	Soil	Soil 1	12930	7390	JMF-CTRL-1-0068a19,JMF-CTRL-1-0068a20,JMF-CTRL-1-0068a21,JMF-CTRL-1-0068a24,JMF-CTRL-1-0068a26,JMF-CTRL-1-0068a27,JMF-CTRL-1-0068a29
JMF-2210-08-0046	JMF-2210-08	Soil	Soil	Soil 1	8923	5839	JMF-CTRL-1-0068a19,JMF-CTRL-1-0068a20,JMF-CTRL-1-0068a21,JMF-CTRL-1-0068a24,JMF-CTRL-1-0068a26,JMF-CTRL-1-0068a27,JMF-CTRL-1-0068a29
JMF-2210-08-0047	JMF-2210-08	Soil	Soil	Soil 1	11368	8610	JMF-CTRL-1-0068a19,JMF-CTRL-1-0068a20,JMF-CTRL-1-0068a21,JMF-CTRL-1-0068a24,JMF-CTRL-1-0068a26,JMF-CTRL-1-0068a27,JMF-CTRL-1-0068a29
JMF-2210-08-0050	JMF-2210-08	Soil	Soil	Soil 1	12362	11016	JMF-CTRL-1-0068a19,JMF-CTRL-1-0068a20,JMF-CTRL-1-0068a21,JMF-CTRL-1-0068a24,JMF-CTRL-1-0068a26,JMF-CTRL-1-0068a27,JMF-CTRL-1-0068a29
JMF-2210-08-0051	JMF-2210-08	Soil	Soil	Soil 1	7185	8779	JMF-CTRL-1-0068a19,JMF-CTRL-1-0068a20,JMF-CTRL-1-0068a21,JMF-CTRL-1-0068a24,JMF-CTRL-1-0068a26,JMF-CTRL-1-0068a27,JMF-CTRL-1-0068a29
JMF-2210-08-0052	JMF-2210-08	Soil	Soil	Soil 1	10914	9656	JMF-CTRL-1-0068a19,JMF-CTRL-1-0068a20,JMF-CTRL-1-0068a21,JMF-CTRL-1-0068a24,JMF-CTRL-1-0068a26,JMF-CTRL-1-0068a27,JMF-CTRL-1-0068a29
JMF-2210-08-0053	JMF-2210-08	Soil	Soil	Soil 1	9076	7112	JMF-CTRL-1-0068a19,JMF-CTRL-1-0068a20,JMF-CTRL-1-0068a21,JMF-CTRL-1-0068a24,JMF-CTRL-1-0068a26,JMF-CTRL-1-0068a27,JMF-CTRL-1-0068a29
JMF-2210-08-0055	JMF-2210-08	Soil	Soil	Soil 1	7321	9904	JMF-CTRL-1-0068a19,JMF-CTRL-1-0068a20,JMF-CTRL-1-0068a21,JMF-CTRL-1-0068a24,JMF-CTRL-1-0068a26,JMF-CTRL-1-0068a27,JMF-CTRL-1-0068a29
JMF-2210-08-0056	JMF-2210-08	Soil	Soil	Soil 1	9698	9365	JMF-CTRL-1-0068a19,JMF-CTRL-1-0068a20,JMF-CTRL-1-0068a21,JMF-CTRL-1-0068a24,JMF-CTRL-1-0068a26,JMF-CTRL-1-0068a27,JMF-CTRL-1-0068a29
JMF-2210-08-0057	JMF-2210-08	Soil	Soil	Soil 1	7074	12382	JMF-CTRL-1-0068a19,JMF-CTRL-1-0068a20,JMF-CTRL-1-0068a21,JMF-CTRL-1-0068a24,JMF-CTRL-1-0068a26,JMF-CTRL-1-0068a27,JMF-CTRL-1-0068a29
JMF-2210-08-0058	JMF-2210-08	Soil	Soil	Soil 1	8604	6844	JMF-CTRL-1-0068a19,JMF-CTRL-1-0068a20,JMF-CTRL-1-0068a21,JMF-CTRL-1-0068a24,JMF-CTRL-1-0068a26,JMF-CTRL-1-0068a27,JMF-CTRL-1-0068a29
JMF-2210-08-0060	JMF-2210-08	Soil	Soil	Soil 1	12567	12060	JMF-CTRL-1-0068a19,JMF-CTRL-1-0068a20,JMF-CTRL-1-0068a21,JMF-CTRL-1-0068a24,JMF-CTRL-1-0068a26,JMF-CTRL-1-0068a27,JMF-CTRL-1-0068a29
JMF-2210-08-0061	JMF-2210-08	Soil	Soil	Soil 1	11450	12471	JMF-CTRL-1-0068a19,JMF-CTRL-1-0068a20,JMF-CTRL-1-0068a21,JMF-CTRL-1-0068a24,JMF-CTRL-1-0068a26,JMF-CTRL-1-0068a27,JMF-CTRL-1-0068a29
JMF-2210-08-0062	JMF-2210-08	Soil	Soil	Soil 1	10354	14640	JMF-CTRL-1-0068a19,JMF-CTRL-1-0068a20,JMF-CTRL-1-0068a21,JMF-CTRL-1-0068a24,JMF-CTRL-1-0068a26,JMF-CTRL-1-0068a27,JMF-CTRL-1-0068a29
JMF-2210-08-0063	JMF-2210-08	Soil	Soil	Soil 1	10031	12565	JMF-CTRL-1-0068a19,JMF-CTRL-1-0068a20,JMF-CTRL-1-0068a21,JMF-CTRL-1-0068a24,JMF-CTRL-1-0068a26,JMF-CTRL-1-0068a27,JMF-CTRL-1-0068a29
JMF-2210-08-0064	JMF-2210-08	Soil	Soil	Soil 1	12767	8229	JMF-CTRL-1-0068a19,JMF-CTRL-1-0068a20,JMF-CTRL-1-0068a21,JMF-CTRL-1-0068a24,JMF-CTRL-1-0068a26,JMF-CTRL-1-0068a27,JMF-CTRL-1-0068a29
JMF-2210-08-0065	JMF-2210-08	Soil	Soil	Soil 1	7915	13803	JMF-CTRL-1-0068a19,JMF-CTRL-1-0068a20,JMF-CTRL-1-0068a21,JMF-CTRL-1-0068a24,JMF-CTRL-1-0068a26,JMF-CTRL-1-0068a27,JMF-CTRL-1-0068a29
JMF-2210-08-0067	JMF-2210-08	Soil	Soil	Soil 1	8706	8997	JMF-CTRL-1-0068a19,JMF-CTRL-1-0068a20,JMF-CTRL-1-0068a21,JMF-CTRL-1-0068a24,JMF-CTRL-1-0068a26,JMF-CTRL-1-0068a27,JMF-CTRL-1-0068a29
JMF-2210-08-0068	JMF-2210-08	Soil	Soil	Soil 1	9594	8364	JMF-CTRL-1-0068a19,JMF-CTRL-1-0068a20,JMF-CTRL-1-0068a21,JMF-CTRL-1-0068a24,JMF-CTRL-1-0068a26,JMF-CTRL-1-0068a27,JMF-CTRL-1-0068a29
JMF-2210-08-0069	JMF-2210-08	Soil	Soil	Soil 1	10548	12741	JMF-CTRL-1-0068a19,JMF-CTRL-1-0068a20,JMF-CTRL-1-0068a21,JMF-CTRL-1-0068a24,JMF-CTRL-1-0068a26,JMF-CTRL-1-0068a27,JMF-CTRL-1-0068a29
JMF-2210-08-0070	JMF-2210-08	Soil	Soil	Soil 1	13351	13003	JMF-CTRL-1-0068a19,JMF-CTRL-1-0068a20,JMF-CTRL-1-0068a21,JMF-CTRL-1-0068a24,JMF-CTRL-1-0068a26,JMF-CTRL-1-0068a27,JMF-CTRL-1-0068a29
JMF-2210-08-0071	JMF-2210-08	Soil	Soil	Soil 1	9040	13134	JMF-CTRL-1-0068a19,JMF-CTRL-1-0068a20,JMF-CTRL-1-0068a21,JMF-CTRL-1-0068a24,JMF-CTRL-1-0068a26,JMF-CTRL-1-0068a27,JMF-CTRL-1-0068a29
JMF-2210-08-0072	JMF-2210-08	Soil	Soil	Soil 1	11997	10085	JMF-CTRL-1-0068a19,JMF-CTRL-1-0068a20,JMF-CTRL-1-0068a21,JMF-CTRL-1-0068a24,JMF-CTRL-1-0068a26,JMF-CTRL-1-0068a27,JMF-CTRL-1-0068a29
JMF-2210-08-0073	JMF-2210-08	Soil	Soil	Soil 1	11864	13301	JMF-CTRL-1-0068a19,JMF-CTRL-1-0068a20,JMF-CTRL-1-0068a21,JMF-CTRL-1-0068a24,JMF-CTRL-1-0068a26,JMF-CTRL-1-0068a27,JMF-CTRL-1-0068a29
JMF-2210-08-0074	JMF-2210-08	Soil	Soil	Soil 1	8662	11323	JMF-CTRL-1-0068a19,JMF-CTRL-1-0068a20,JMF-CTRL-1-0068a21,JMF-CTRL-1-0068a24,JMF-CTRL-1-0068a26,JMF-CTRL-1-0068a27,JMF-CTRL-1-0068a29
JMF-2210-08-0075	JMF-2210-08	Soil	Soil	Soil 1	11661	8417	JMF-CTRL-1-0068a19,JMF-CTRL-1-0068a20,JMF-CTRL-1-0068a21,JMF-CTRL-1-0068a24,JMF-CTRL-1-0068a26,JMF-CTRL-1-0068a27,JMF-CTRL-1-0068a29
JMF-2210-08-0076	JMF-2210-08	Soil	Soil	Soil 1	13480	7318	JMF-CTRL-1-0068a19,JMF-CTRL-1-0068a20,JMF-CTRL-1-0068a21,JMF-CTRL-1-0068a24,JMF-CTRL-1-0068a26,JMF-CTRL-1-0068a27,JMF-CTRL-1-0068a29
JMF-2210-08-0077	JMF-2210-08	Soil	Soil	Soil 1	13327	14176	JMF-CTRL-1-0068a19,JMF-CTRL-1-0068a20,JMF-CTRL-1-0068a21,JMF-CTRL-1-0068a24,JMF-CTRL-1-0068a26,JMF-CTRL-1-0068a27,JMF-CTRL-1-0068a29
JMF-2210-08-0078	JMF-2210-08	Soil	Soil	Soil 1	11616	18372	JMF-CTRL-1-0068a19,JMF-CTRL-1-0068a20,JMF-CTRL-1-0068a21,JMF-CTRL-1-0068a24,JMF-CTRL-1-0068a26,JMF-CTRL-1-0068a27,JMF-CTRL-1-0068a29
JMF-2210-08-0079	JMF-2210-08	Soil	Soil	Soil 1	15105	11170	JMF-CTRL-1-0068a19,JMF-CTRL-1-0068a20,JMF-CTRL-1-0068a21,JMF-CTRL-1-0068a24,JMF-CTRL-1-0068a26,JMF-CTRL-1-0068a27,JMF-CTRL-1-0068a29
JMF-2210-08-0080	JMF-2210-08	Soil	Soil	Soil 1	11774	16661	JMF-CTRL-1-0068a19,JMF-CTRL-1-0068a20,JMF-CTRL-1-0068a21,JMF-CTRL-1-0068a24,JMF-CTRL-1-0068a26,JMF-CTRL-1-0068a27,JMF-CTRL-1-0068a29
JMF-2210-08-0081	JMF-2210-08	Soil	Soil	Soil 1	9930	16693	JMF-CTRL-1-0068a19,JMF-CTRL-1-0068a20,JMF-CTRL-1-0068a21,JMF-CTRL-1-0068a24,JMF-CTRL-1-0068a26,JMF-CTRL-1-0068a27,JMF-CTRL-1-0068a29
JMF-2210-08-0082	JMF-2210-08	Soil	Soil	Soil 1	15177	15808	JMF-CTRL-1-0068a19,JMF-CTRL-1-0068a20,JMF-CTRL-1-0068a21,JMF-CTRL-1-0068a24,JMF-CTRL-1-0068a26,JMF-CTRL-1-0068a27,JMF-CTRL-1-0068a29
JMF-2210-08-0083	JMF-2210-08	Soil	Soil	Soil 1	11926	8691	JMF-CTRL-1-0068a19,JMF-CTRL-1-0068a20,JMF-CTRL-1-0068a21,JMF-CTRL-1-0068a24,JMF-CTRL-1-0068a26,JMF-CTRL-1-0068a27,JMF-CTRL-1-0068a29
JMF-2210-08-0084	JMF-2210-08	Soil	Soil	Soil 1	12404	14671	JMF-CTRL-1-0068a19,JMF-CTRL-1-0068a20,JMF-CTRL-1-0068a21,JMF-CTRL-1-0068a24,JMF-CTRL-1-0068a26,JMF-CTRL-1-0068a27,JMF-CTRL-1-0068a29
JMF-2210-08-0085	JMF-2210-08	Soil	Soil	Soil 1	11850	10876	JMF-CTRL-1-0068a19,JMF-CTRL-1-0068a20,JMF-CTRL-1-0068a21,JMF-CTRL-1-0068a24,JMF-CTRL-1-0068a26,JMF-CTRL-1-0068a27,JMF-CTRL-1-0068a29
JMF-2210-08-0086	JMF-2210-08	Soil	Soil	Soil 1	11755	10032	JMF-CTRL-1-0068a19,JMF-CTRL-1-0068a20,JMF-CTRL-1-0068a21,JMF-CTRL-1-0068a24,JMF-CTRL-1-0068a26,JMF-CTRL-1-0068a27,JMF-CTRL-1-0068a29
JMF-2210-08-0088	JMF-2210-08	Soil	Soil	Soil 1	7050	10198	JMF-CTRL-1-0068a19,JMF-CTRL-1-0068a20,JMF-CTRL-1-0068a21,JMF-CTRL-1-0068a24,JMF-CTRL-1-0068a26,JMF-CTRL-1-0068a27,JMF-CTRL-1-0068a29
JMF-2210-08-0089	JMF-2210-08	Soil	Soil	Soil 1	6871	7381	JMF-CTRL-1-0068a19,JMF-CTRL-1-0068a20,JMF-CTRL-1-0068a21,JMF-CTRL-1-0068a24,JMF-CTRL-1-0068a26,JMF-CTRL-1-0068a27,JMF-CTRL-1-0068a29
JMF-2210-08-0090	JMF-2210-08	Soil	Soil	Soil 1	16537	7151	JMF-CTRL-1-0068a19,JMF-CTRL-1-0068a20,JMF-CTRL-1-0068a21,JMF-CTRL-1-0068a24,JMF-CTRL-1-0068a26,JMF-CTRL-1-0068a27,JMF-CTRL-1-0068a29
JMF-2210-08-0091	JMF-2210-08	Soil	Soil	Soil 1	14940	7191	JMF-CTRL-1-0068a19,JMF-CTRL-1-0068a20,JMF-CTRL-1-0068a21,JMF-CTRL-1-0068a24,JMF-CTRL-1-0068a26,JMF-CTRL-1-0068a27,JMF-CTRL-1-0068a29
JMF-2210-08-0092	JMF-2210-08	Soil	Soil	Soil 1	11404	8333	JMF-CTRL-1-0068a19,JMF-CTRL-1-0068a20,JMF-CTRL-1-0068a21,JMF-CTRL-1-0068a24,JMF-CTRL-1-0068a26,JMF-CTRL-1-0068a27,JMF-CTRL-1-0068a29
JMF-2210-08-0093	JMF-2210-08	Soil	Soil	Soil 1	9641	5769	JMF-CTRL-1-0068a19,JMF-CTRL-1-0068a20,JMF-CTRL-1-0068a21,JMF-CTRL-1-0068a24,JMF-CTRL-1-0068a26,JMF-CTRL-1-0068a27,JMF-CTRL-1-0068a29
JMF-2210-08-0095	JMF-2210-08	Soil	Soil	Soil 1	13974	7852	JMF-CTRL-1-0068a19,JMF-CTRL-1-0068a20,JMF-CTRL-1-0068a21,JMF-CTRL-1-0068a24,JMF-CTRL-1-0068a26,JMF-CTRL-1-0068a27,JMF-CTRL-1-0068a29
JMF-2210-08-0096	JMF-2210-08	Soil	Soil	Soil 1	12555	9645	JMF-CTRL-1-0068a19,JMF-CTRL-1-0068a20,JMF-CTRL-1-0068a21,JMF-CTRL-1-0068a24,JMF-CTRL-1-0068a26,JMF-CTRL-1-0068a27,JMF-CTRL-1-0068a29
JMF-2210-08-0097	JMF-2210-08	Soil	Soil	Soil 1	9272	5517	JMF-CTRL-1-0068a19,JMF-CTRL-1-0068a20,JMF-CTRL-1-0068a21,JMF-CTRL-1-0068a24,JMF-CTRL-1-0068a26,JMF-CTRL-1-0068a27,JMF-CTRL-1-0068a29
JMF-2210-08-0098	JMF-2210-08	Soil	Soil	Soil 1	5222	7796	JMF-CTRL-1-0068a19,JMF-CTRL-1-0068a20,JMF-CTRL-1-0068a21,JMF-CTRL-1-0068a24,JMF-CTRL-1-0068a26,JMF-CTRL-1-0068a27,JMF-CTRL-1-0068a29
JMF-2210-08-0099	JMF-2210-08	Soil	Soil	Soil 1	6088	9139	JMF-CTRL-1-0068a19,JMF-CTRL-1-0068a20,JMF-CTRL-1-0068a21,JMF-CTRL-1-0068a24,JMF-CTRL-1-0068a26,JMF-CTRL-1-0068a27,JMF-CTRL-1-0068a29
JMF-2210-08-0100	JMF-2210-08	Soil	Soil	Soil 1	7421	6845	JMF-CTRL-1-0068a19,JMF-CTRL-1-0068a20,JMF-CTRL-1-0068a21,JMF-CTRL-1-0068a24,JMF-CTRL-1-0068a26,JMF-CTRL-1-0068a27,JMF-CTRL-1-0068a29
JMF-2210-08-0101	JMF-2210-08	Soil	Soil	Soil 1	6430	8418	JMF-CTRL-1-0068a19,JMF-CTRL-1-0068a20,JMF-CTRL-1-0068a21,JMF-CTRL-1-0068a24,JMF-CTRL-1-0068a26,JMF-CTRL-1-0068a27,JMF-CTRL-1-0068a29
JMF-2210-08-0102	JMF-2210-08	Soil	Soil	Soil 1	10092	8085	JMF-CTRL-1-0068a19,JMF-CTRL-1-0068a20,JMF-CTRL-1-0068a21,JMF-CTRL-1-0068a24,JMF-CTRL-1-0068a26,JMF-CTRL-1-0068a27,JMF-CTRL-1-0068a29
JMF-2210-08-0103	JMF-2210-08	Soil	Soil	Soil 1	7898	9669	JMF-CTRL-1-0068a19,JMF-CTRL-1-0068a20,JMF-CTRL-1-0068a21,JMF-CTRL-1-0068a24,JMF-CTRL-1-0068a26,JMF-CTRL-1-0068a27,JMF-CTRL-1-0068a29
JMF-2210-08-0104	JMF-2210-08	Soil	Soil	Soil 1	6079	12990	JMF-CTRL-1-0068a19,JMF-CTRL-1-0068a20,JMF-CTRL-1-0068a21,JMF-CTRL-1-0068a24,JMF-CTRL-1-0068a26,JMF-CTRL-1-0068a27,JMF-CTRL-1-0068a29
JMF-2210-08-0105	JMF-2210-08	Soil	Soil	Soil 1	12238	11467	JMF-CTRL-1-0068a19,JMF-CTRL-1-0068a20,JMF-CTRL-1-0068a21,JMF-CTRL-1-0068a24,JMF-CTRL-1-0068a26,JMF-CTRL-1-0068a27,JMF-CTRL-1-0068a29
JMF-2210-08-0106	JMF-2210-08	Soil	Soil	Soil 1	7199	10856	JMF-CTRL-1-0068a19,JMF-CTRL-1-0068a20,JMF-CTRL-1-0068a21,JMF-CTRL-1-0068a24,JMF-CTRL-1-0068a26,JMF-CTRL-1-0068a27,JMF-CTRL-1-0068a29
JMF-2210-08-0107	JMF-2210-08	Soil	Soil	Soil 1	13354	14612	JMF-CTRL-1-0068a19,JMF-CTRL-1-0068a20,JMF-CTRL-1-0068a21,JMF-CTRL-1-0068a24,JMF-CTRL-1-0068a26,JMF-CTRL-1-0068a27,JMF-CTRL-1-0068a29
JMF-2210-08-0108	JMF-2210-08	Soil	Soil	Soil 1	6815	10513	JMF-CTRL-1-0068a19,JMF-CTRL-1-0068a20,JMF-CTRL-1-0068a21,JMF-CTRL-1-0068a24,JMF-CTRL-1-0068a26,JMF-CTRL-1-0068a27,JMF-CTRL-1-0068a29
JMF-2210-08-0109	JMF-2210-08	Soil	Soil	Soil 1	6430	14785	JMF-CTRL-1-0068a19,JMF-CTRL-1-0068a20,JMF-CTRL-1-0068a21,JMF-CTRL-1-0068a24,JMF-CTRL-1-0068a26,JMF-CTRL-1-0068a27,JMF-CTRL-1-0068a29
JMF-2210-08-0110	JMF-2210-08	Soil	Soil	Soil 1	14433	13060	JMF-CTRL-1-0068a19,JMF-CTRL-1-0068a20,JMF-CTRL-1-0068a21,JMF-CTRL-1-0068a24,JMF-CTRL-1-0068a26,JMF-CTRL-1-0068a27,JMF-CTRL-1-0068a29
JMF-2210-08-0111	JMF-2210-08	Soil	Soil	Soil 1	12576	19250	JMF-CTRL-1-0068a19,JMF-CTRL-1-0068a20,JMF-CTRL-1-0068a21,JMF-CTRL-1-0068a24,JMF-CTRL-1-0068a26,JMF-CTRL-1-0068a27,JMF-CTRL-1-0068a29
JMF-2210-08-0112	JMF-2210-08	Soil	Soil	Soil 1	12056	10206	JMF-CTRL-1-0068a19,JMF-CTRL-1-0068a20,JMF-CTRL-1-0068a21,JMF-CTRL-1-0068a24,JMF-CTRL-1-0068a26,JMF-CTRL-1-0068a27,JMF-CTRL-1-0068a29
JMF-2210-08-0113	JMF-2210-08	Soil	Soil	Soil 1	8667	14502	JMF-CTRL-1-0068a19,JMF-CTRL-1-0068a20,JMF-CTRL-1-0068a21,JMF-CTRL-1-0068a24,JMF-CTRL-1-0068a26,JMF-CTRL-1-0068a27,JMF-CTRL-1-0068a29
JMF-2210-08-0114	JMF-2210-08	Soil	Soil	Soil 1	11909	8867	JMF-CTRL-1-0068a19,JMF-CTRL-1-0068a20,JMF-CTRL-1-0068a21,JMF-CTRL-1-0068a24,JMF-CTRL-1-0068a26,JMF-CTRL-1-0068a27,JMF-CTRL-1-0068a29
JMF-2210-08-0115	JMF-2210-08	Soil	Soil	Soil 1	10671	17360	JMF-CTRL-1-0068a19,JMF-CTRL-1-0068a20,JMF-CTRL-1-0068a21,JMF-CTRL-1-0068a24,JMF-CTRL-1-0068a26,JMF-CTRL-1-0068a27,JMF-CTRL-1-0068a29
JMF-2210-08-0116	JMF-2210-08	Soil	Soil	Soil 1	9276	9813	JMF-CTRL-1-0068a19,JMF-CTRL-1-0068a20,JMF-CTRL-1-0068a21,JMF-CTRL-1-0068a24,JMF-CTRL-1-0068a26,JMF-CTRL-1-0068a27,JMF-CTRL-1-0068a29
JMF-2210-08-0117	JMF-2210-08	Soil	Soil	Soil 1	9289	7586	JMF-CTRL-1-0068a19,JMF-CTRL-1-0068a20,JMF-CTRL-1-0068a21,JMF-CTRL-1-0068a24,JMF-CTRL-1-0068a26,JMF-CTRL-1-0068a27,JMF-CTRL-1-0068a29
JMF-2210-08-0119	JMF-2210-08	Soil	Soil	Soil 1	10614	7748	JMF-CTRL-1-0068a19,JMF-CTRL-1-0068a20,JMF-CTRL-1-0068a21,JMF-CTRL-1-0068a24,JMF-CTRL-1-0068a26,JMF-CTRL-1-0068a27,JMF-CTRL-1-0068a29
JMF-2210-08-0120	JMF-2210-08	Soil	Soil	Soil 1	15420	9514	JMF-CTRL-1-0068a19,JMF-CTRL-1-0068a20,JMF-CTRL-1-0068a21,JMF-CTRL-1-0068a24,JMF-CTRL-1-0068a26,JMF-CTRL-1-0068a27,JMF-CTRL-1-0068a29
JMF-2210-08-0122	JMF-2210-08	Soil	Soil	Soil 1	17834	5814	JMF-CTRL-1-0068a19,JMF-CTRL-1-0068a20,JMF-CTRL-1-0068a21,JMF-CTRL-1-0068a24,JMF-CTRL-1-0068a26,JMF-CTRL-1-0068a27,JMF-CTRL-1-0068a29
JMF-2210-08-0123	JMF-2210-08	Soil	Soil	Soil 1	10520	9142	JMF-CTRL-1-0068a19,JMF-CTRL-1-0068a20,JMF-CTRL-1-0068a21,JMF-CTRL-1-0068a24,JMF-CTRL-1-0068a26,JMF-CTRL-1-0068a27,JMF-CTRL-1-0068a29
JMF-2210-08-0124	JMF-2210-08	Soil	Soil	Soil 1	11602	8405	JMF-CTRL-1-0068a19,JMF-CTRL-1-0068a20,JMF-CTRL-1-0068a21,JMF-CTRL-1-0068a24,JMF-CTRL-1-0068a26,JMF-CTRL-1-0068a27,JMF-CTRL-1-0068a29
JMF-2210-08-0128	JMF-2210-08	Soil	Soil	Soil 1	15536	5311	JMF-CTRL-1-0068a19,JMF-CTRL-1-0068a20,JMF-CTRL-1-0068a21,JMF-CTRL-1-0068a24,JMF-CTRL-1-0068a26,JMF-CTRL-1-0068a27,JMF-CTRL-1-0068a29
JMF-2210-08-0133	JMF-2210-08	Soil	Soil	Soil 1	11404	7259	JMF-CTRL-1-0068a19,JMF-CTRL-1-0068a20,JMF-CTRL-1-0068a21,JMF-CTRL-1-0068a24,JMF-CTRL-1-0068a26,JMF-CTRL-1-0068a27,JMF-CTRL-1-0068a29
JMF-2212-18-0001	JMF-2212-18	Human stool	Gut	Human Stool 2	18631	19040	JMF-CTRL-1-0067c01
JMF-2212-18-0002	JMF-2212-18	Human stool	Gut	Human Stool 2	13111	13958	JMF-CTRL-1-0067c01
JMF-2212-18-0003	JMF-2212-18	Human stool	Gut	Human Stool 2	7006	10419	JMF-CTRL-1-0067c01
JMF-2212-18-0004	JMF-2212-18	Human stool	Gut	Human Stool 2	15592	13286	JMF-CTRL-1-0067c01
JMF-2212-18-0005	JMF-2212-18	Human stool	Gut	Human Stool 2	14342	14588	JMF-CTRL-1-0067c01
JMF-2212-18-0006	JMF-2212-18	Human stool	Gut	Human Stool 2	15650	15796	JMF-CTRL-1-0067c01
JMF-2212-18-0007	JMF-2212-18	Human stool	Gut	Human Stool 2	9584	9235	JMF-CTRL-1-0067c01
JMF-2212-18-0008	JMF-2212-18	Human stool	Gut	Human Stool 2	12802	11601	JMF-CTRL-1-0067c01
JMF-2212-18-0009	JMF-2212-18	Human stool	Gut	Human Stool 2	11046	11334	JMF-CTRL-1-0067c01
JMF-2212-18-0010	JMF-2212-18	Human stool	Gut	Human Stool 2	7000	10309	JMF-CTRL-1-0067c01
JMF-2212-18-0011	JMF-2212-18	Human stool	Gut	Human Stool 2	11316	10067	JMF-CTRL-1-0067c01
JMF-2212-18-0012	JMF-2212-18	Human stool	Gut	Human Stool 2	10278	10302	JMF-CTRL-1-0067c01
JMF-2212-18-0013	JMF-2212-18	Human stool	Gut	Human Stool 2	9003	9682	JMF-CTRL-1-0067c01
JMF-2212-18-0014	JMF-2212-18	Human stool	Gut	Human Stool 2	5994	6507	JMF-CTRL-1-0067c01
JMF-2212-18-0015	JMF-2212-18	Human stool	Gut	Human Stool 2	8291	10397	JMF-CTRL-1-0067c01
JMF-2212-18-0016	JMF-2212-18	Human stool	Gut	Human Stool 2	11498	11479	JMF-CTRL-1-0067c01
JMF-2212-18-0017	JMF-2212-18	Human stool	Gut	Human Stool 2	9710	9482	JMF-CTRL-1-0067c01
JMF-2212-18-0018	JMF-2212-18	Human stool	Gut	Human Stool 2	9067	9108	JMF-CTRL-1-0067c01
JMF-2212-18-0019	JMF-2212-18	Human stool	Gut	Human Stool 2	8452	8619	JMF-CTRL-1-0067c01
JMF-2212-18-0020	JMF-2212-18	Human stool	Gut	Human Stool 2	9121	8237	JMF-CTRL-1-0067c01
JMF-2212-18-0021	JMF-2212-18	Human stool	Gut	Human Stool 2	9455	10738	JMF-CTRL-1-0067c01
JMF-2212-18-0022	JMF-2212-18	Human stool	Gut	Human Stool 2	8657	8658	JMF-CTRL-1-0067c01
JMF-2212-18-0023	JMF-2212-18	Human stool	Gut	Human Stool 2	9015	6710	JMF-CTRL-1-0067c01
JMF-2212-18-0025	JMF-2212-18	Human stool	Gut	Human Stool 2	9293	10106	JMF-CTRL-1-0067c01
JMF-2212-18-0026	JMF-2212-18	Human stool	Gut	Human Stool 2	12197	12278	JMF-CTRL-1-0067c01
JMF-2212-18-0027	JMF-2212-18	Human stool	Gut	Human Stool 2	7172	8447	JMF-CTRL-1-0067c01
JMF-2212-18-0028	JMF-2212-18	Human stool	Gut	Human Stool 2	10319	9868	JMF-CTRL-1-0067c01
JMF-2212-18-0029	JMF-2212-18	Human stool	Gut	Human Stool 2	6259	8911	JMF-CTRL-1-0067c01
JMF-2212-18-0030	JMF-2212-18	Human stool	Gut	Human Stool 2	8110	11023	JMF-CTRL-1-0067c01
JMF-2212-18-0031	JMF-2212-18	Human stool	Gut	Human Stool 2	6853	8609	JMF-CTRL-1-0067c01
JMF-2212-18-0032	JMF-2212-18	Human stool	Gut	Human Stool 2	14493	12473	JMF-CTRL-1-0067c01
JMF-2212-18-0033	JMF-2212-18	Human stool	Gut	Human Stool 2	14100	10907	JMF-CTRL-1-0067c01
JMF-2212-18-0034	JMF-2212-18	Human stool	Gut	Human Stool 2	12083	11610	JMF-CTRL-1-0067c01
JMF-2212-18-0035	JMF-2212-18	Human stool	Gut	Human Stool 2	17228	16728	JMF-CTRL-1-0067c01
JMF-2212-18-0036	JMF-2212-18	Human stool	Gut	Human Stool 2	14336	14783	JMF-CTRL-1-0067c01
JMF-2212-18-0037	JMF-2212-18	Human stool	Gut	Human Stool 2	13877	16312	JMF-CTRL-1-0067c01
JMF-2212-18-0038	JMF-2212-18	Human stool	Gut	Human Stool 2	11415	13044	JMF-CTRL-1-0067c01
JMF-2212-18-0039	JMF-2212-18	Human stool	Gut	Human Stool 2	14482	17381	JMF-CTRL-1-0067c01
JMF-2212-18-0040	JMF-2212-18	Human stool	Gut	Human Stool 2	10911	11192	JMF-CTRL-1-0067c01
JMF-2212-18-0041	JMF-2212-18	Human stool	Gut	Human Stool 2	14063	16718	JMF-CTRL-1-0067c01
JMF-2212-18-0042	JMF-2212-18	Human stool	Gut	Human Stool 2	8184	9290	JMF-CTRL-1-0067c01
JMF-2212-18-0043	JMF-2212-18	Human stool	Gut	Human Stool 2	10077	10651	JMF-CTRL-1-0067c01
JMF-2212-18-0044	JMF-2212-18	Human stool	Gut	Human Stool 2	8959	11638	JMF-CTRL-1-0067c01
JMF-2212-18-0045	JMF-2212-18	Human stool	Gut	Human Stool 2	10380	11429	JMF-CTRL-1-0067c01
JMF-2212-18-0046	JMF-2212-18	Human stool	Gut	Human Stool 2	10627	11079	JMF-CTRL-1-0067c01
JMF-2212-18-0047	JMF-2212-18	Human stool	Gut	Human Stool 2	11905	11941	JMF-CTRL-1-0067c01
JMF-2212-18-0048	JMF-2212-18	Human stool	Gut	Human Stool 2	14102	16525	JMF-CTRL-1-0067c01
JMF-2212-18-0049	JMF-2212-18	Human stool	Gut	Human Stool 2	12865	10694	JMF-CTRL-1-0067c01
JMF-2212-18-0050	JMF-2212-18	Human stool	Gut	Human Stool 2	10451	10795	JMF-CTRL-1-0067c01
JMF-2212-18-0051	JMF-2212-18	Human stool	Gut	Human Stool 2	7904	9234	JMF-CTRL-1-0067c01
JMF-2212-18-0052	JMF-2212-18	Human stool	Gut	Human Stool 2	9730	9735	JMF-CTRL-1-0067c01
JMF-2212-18-0053	JMF-2212-18	Human stool	Gut	Human Stool 2	8544	8494	JMF-CTRL-1-0067c01
JMF-2212-18-0054	JMF-2212-18	Human stool	Gut	Human Stool 2	9129	9102	JMF-CTRL-1-0067c01
JMF-2212-18-0055	JMF-2212-18	Human stool	Gut	Human Stool 2	8493	8365	JMF-CTRL-1-0067c01
JMF-2212-18-0056	JMF-2212-18	Human stool	Gut	Human Stool 2	11497	10311	JMF-CTRL-1-0067c01
JMF-2212-18-0057	JMF-2212-18	Human stool	Gut	Human Stool 2	7163	8910	JMF-CTRL-1-0067c01
JMF-2212-18-0058	JMF-2212-18	Human stool	Gut	Human Stool 2	9585	9934	JMF-CTRL-1-0067c01
JMF-2212-18-0060	JMF-2212-18	Human stool	Gut	Human Stool 2	11609	13322	JMF-CTRL-1-0067c01
JMF-2212-18-0061	JMF-2212-18	Human stool	Gut	Human Stool 2	11190	12525	JMF-CTRL-1-0067c01
JMF-2212-18-0062	JMF-2212-18	Human stool	Gut	Human Stool 2	8096	8577	JMF-CTRL-1-0067c01
JMF-2212-18-0063	JMF-2212-18	Human stool	Gut	Human Stool 2	8718	7649	JMF-CTRL-1-0067c01
JMF-2212-18-0064	JMF-2212-18	Human stool	Gut	Human Stool 2	11045	11057	JMF-CTRL-1-0067c01
JMF-2212-18-0065	JMF-2212-18	Human stool	Gut	Human Stool 2	9925	12605	JMF-CTRL-1-0067c01
JMF-2212-18-0066	JMF-2212-18	Human stool	Gut	Human Stool 2	6520	7967	JMF-CTRL-1-0067c01
JMF-2212-18-0067	JMF-2212-18	Human stool	Gut	Human Stool 2	8751	13724	JMF-CTRL-1-0067c01
JMF-2212-18-0068	JMF-2212-18	Human stool	Gut	Human Stool 2	11767	10126	JMF-CTRL-1-0067c01
JMF-2212-18-0069	JMF-2212-18	Human stool	Gut	Human Stool 2	14579	16741	JMF-CTRL-1-0067c01
JMF-2212-18-0070	JMF-2212-18	Human stool	Gut	Human Stool 2	15553	18354	JMF-CTRL-1-0067c01
JMF-2212-18-0071	JMF-2212-18	Human stool	Gut	Human Stool 2	14341	16572	JMF-CTRL-1-0067c01
JMF-2212-18-0072	JMF-2212-18	Human stool	Gut	Human Stool 2	13874	17242	JMF-CTRL-1-0067c01
JMF-2212-18-0073	JMF-2212-18	Human stool	Gut	Human Stool 2	14343	16135	JMF-CTRL-1-0067c01
JMF-2212-18-0074	JMF-2212-18	Human stool	Gut	Human Stool 2	9810	13394	JMF-CTRL-1-0067c01
JMF-2212-18-0075	JMF-2212-18	Human stool	Gut	Human Stool 2	13618	15742	JMF-CTRL-1-0067c01
JMF-2212-18-0076	JMF-2212-18	Human stool	Gut	Human Stool 2	15166	17151	JMF-CTRL-1-0067c01
JMF-2212-18-0077	JMF-2212-18	Human stool	Gut	Human Stool 2	8857	10666	JMF-CTRL-1-0067c01
JMF-2212-18-0078	JMF-2212-18	Human stool	Gut	Human Stool 2	7748	9958	JMF-CTRL-1-0067c01
JMF-2212-18-0079	JMF-2212-18	Human stool	Gut	Human Stool 2	14654	16748	JMF-CTRL-1-0067c01
JMF-2212-18-0080	JMF-2212-18	Human stool	Gut	Human Stool 2	10814	13085	JMF-CTRL-1-0067c01
JMF-2212-18-0081	JMF-2212-18	Human stool	Gut	Human Stool 2	13745	15866	JMF-CTRL-1-0067c01
JMF-2212-18-0082	JMF-2212-18	Human stool	Gut	Human Stool 2	12458	13172	JMF-CTRL-1-0067c01
JMF-2212-20-0051	JMF-2212-20	Soil	Soil	Soil 2	6554	9058
JMF-2212-20-0060	JMF-2212-20	Soil	Soil	Soil 2	6448	6463
JMF-2212-20-0062	JMF-2212-20	Soil	Soil	Soil 2	5220	11363
JMF-2212-20-0065	JMF-2212-20	Soil	Soil	Soil 2	6701	8726
JMF-2212-20-0066	JMF-2212-20	Soil	Soil	Soil 2	7630	8165
JMF-2212-20-0078	JMF-2212-20	Soil	Soil	Soil 2	8837	6526
JMF-2212-20-0079	JMF-2212-20	Soil	Soil	Soil 2	5987	7625
JMF-2212-20-0080	JMF-2212-20	Soil	Soil	Soil 2	6893	7933
JMF-2212-20-0081	JMF-2212-20	Soil	Soil	Soil 2	7163	9649
JMF-2212-20-0087	JMF-2212-20	Soil	Soil	Soil 2	5932	8074
JMF-2212-20-0088	JMF-2212-20	Soil	Soil	Soil 2	5755	6399
JMF-2212-20-0091	JMF-2212-20	Soil	Soil	Soil 2	5497	9014
JMF-2212-20-0100	JMF-2212-20	Soil	Soil	Soil 2	5762	14048
JMF-2301-09-0002	JMF-2301-09	Surface water	Surface Water	Surface Water	27020	19645
JMF-2301-09-0006	JMF-2301-09	Surface water	Surface Water	Surface Water	9974	22566
JMF-2301-09-0008	JMF-2301-09	Groundwater	Groundwater	Groundwater	13042	19050
JMF-2301-09-0009	JMF-2301-09	Groundwater	Groundwater	Groundwater	9901	10515
JMF-2301-09-0012	JMF-2301-09	Surface water	Surface Water	Surface Water	14749	8497
JMF-2301-09-0013	JMF-2301-09	Surface water	Surface Water	Surface Water	18916	11522
JMF-2301-09-0018	JMF-2301-09	Surface water	Surface Water	Surface Water	18283	13720
JMF-2301-09-0019	JMF-2301-09	Surface water	Surface Water	Surface Water	15674	12723
JMF-2301-09-0026	JMF-2301-09	Surface water	Surface Water	Surface Water	14766	12415
JMF-2301-09-0027	JMF-2301-09	Surface water	Surface Water	Surface Water	17503	18870
JMF-2301-09-0031	JMF-2301-09	Surface water	Surface Water	Surface Water	12251	9625
JMF-2301-09-0032	JMF-2301-09	Surface water	Surface Water	Surface Water	6241	11523
JMF-2301-09-0034	JMF-2301-09	Groundwater	Groundwater	Groundwater	16382	9522
JMF-2301-09-0035	JMF-2301-09	Groundwater	Groundwater	Groundwater	11733	8175
JMF-2301-09-0037	JMF-2301-09	Groundwater	Groundwater	Groundwater	11929	13060
JMF-2301-09-0038	JMF-2301-09	Groundwater	Groundwater	Groundwater	9157	8336
JMF-2301-09-0039	JMF-2301-09	Groundwater	Groundwater	Groundwater	5557	7639
JMF-2301-09-0040	JMF-2301-09	Groundwater	Groundwater	Groundwater	6299	10573
JMF-2301-09-0041	JMF-2301-09	Groundwater	Groundwater	Groundwater	13261	8354
JMF-2301-09-0043	JMF-2301-09	Groundwater	Groundwater	Groundwater	13843	10296
JMF-2301-09-0044	JMF-2301-09	Surface water	Surface Water	Surface Water	15631	10207
JMF-2301-09-0045	JMF-2301-09	Surface water	Surface Water	Surface Water	12762	10816
JMF-2301-09-0046	JMF-2301-09	Groundwater	Groundwater	Groundwater	16009	10656
JMF-2301-09-0047	JMF-2301-09	Groundwater	Groundwater	Groundwater	13679	10067
JMF-2301-09-0048	JMF-2301-09	Groundwater	Groundwater	Groundwater	17924	9757
JMF-2301-09-0049	JMF-2301-09	Surface water	Surface Water	Surface Water	22861	13430
JMF-2301-09-0051	JMF-2301-09	Surface water	Surface Water	Surface Water	13682	8370
JMF-2301-09-0052	JMF-2301-09	Groundwater	Groundwater	Groundwater	15392	10571
JMF-2301-09-0053	JMF-2301-09	Groundwater	Groundwater	Groundwater	12791	8734
JMF-2301-09-0055	JMF-2301-09	Surface water	Surface Water	Surface Water	16572	8526
JMF-2301-09-0056	JMF-2301-09	Groundwater	Groundwater	Groundwater	15815	9514
JMF-2301-09-0057	JMF-2301-09	Groundwater	Groundwater	Groundwater	12336	6462
JMF-2301-09-0058	JMF-2301-09	Groundwater	Groundwater	Groundwater	12733	8135
JMF-2301-09-0079	JMF-2301-09	Surface water	Surface Water	Surface Water	10386	14123
JMF-2301-09-0082	JMF-2301-09	Surface water	Surface Water	Surface Water	10242	8437
JMF-2301-09-0083	JMF-2301-09	Surface water	Surface Water	Surface Water	9348	13950
JMF-2301-09-0085	JMF-2301-09	Surface water	Surface Water	Surface Water	11881	10349
JMF-2301-09-0086	JMF-2301-09	Surface water	Surface Water	Surface Water	11324	8681
JMF-2301-09-0087	JMF-2301-09	Surface water	Surface Water	Surface Water	13080	8597
JMF-2301-09-0088	JMF-2301-09	Groundwater	Groundwater	Groundwater	6391	6068
JMF-2301-09-0089	JMF-2301-09	Groundwater	Groundwater	Groundwater	11386	5678
JMF-2301-09-0095	JMF-2301-09	Surface water	Surface Water	Surface Water	10245	7792
JMF-2301-09-0096	JMF-2301-09	Groundwater	Groundwater	Groundwater	5266	6406
JMF-2301-09-0107	JMF-2301-09	Groundwater	Groundwater	Groundwater	11523	10998
JMF-2301-09-0111	JMF-2301-09	Groundwater	Groundwater	Groundwater	9763	12623
JMF-2301-09-0112	JMF-2301-09	Groundwater	Groundwater	Groundwater	7363	10382
JMF-2301-09-0113	JMF-2301-09	Surface water	Surface Water	Surface Water	19918	12286
JMF-2301-09-0114	JMF-2301-09	Surface water	Surface Water	Surface Water	12123	16397
JMF-2301-09-0116	JMF-2301-09	Surface water	Surface Water	Surface Water	7510	9715
JMF-2301-09-0122	JMF-2301-09	Surface water	Surface Water	Surface Water	16321	10695
JMF-2301-09-0123	JMF-2301-09	Surface water	Surface Water	Surface Water	14638	10901
JMF-2301-09-0124	JMF-2301-09	Groundwater	Groundwater	Groundwater	9751	10534
JMF-2301-09-0125	JMF-2301-09	Groundwater	Groundwater	Groundwater	11179	8108
JMF-2301-09-0126	JMF-2301-09	Groundwater	Groundwater	Groundwater	11220	7758
JMF-2301-09-0127	JMF-2301-09	Surface water	Surface Water	Surface Water	16011	11604
JMF-2301-09-0128	JMF-2301-09	Groundwater	Groundwater	Groundwater	16740	11294
JMF-2301-09-0129	JMF-2301-09	Surface water	Surface Water	Surface Water	5950	7746
JMF-2301-09-0131	JMF-2301-09	Surface water	Surface Water	Surface Water	7701	8657
JMF-2301-09-0135	JMF-2301-09	Groundwater	Groundwater	Groundwater	6019	6579
JMF-2301-09-0140	JMF-2301-09	Surface water	Surface Water	Surface Water	17691	14950
JMF-2301-09-0143	JMF-2301-09	Groundwater	Groundwater	Groundwater	14515	9556
JMF-2301-09-0147	JMF-2301-09	Groundwater	Groundwater	Groundwater	7932	8676
JMF-2301-09-0148	JMF-2301-09	Surface water	Surface Water	Surface Water	12004	8200
JMF-2301-09-0150	JMF-2301-09	Groundwater	Groundwater	Groundwater	13701	8561
JMF-2301-09-0151	JMF-2301-09	Groundwater	Groundwater	Groundwater	14642	7842
JMF-2302-05-0002	JMF-2302-05	Groundwater	Groundwater	Groundwater	20639	11054
JMF-2302-05-0004	JMF-2302-05	Groundwater	Groundwater	Groundwater	15875	9129
JMF-2302-05-0005	JMF-2302-05	Groundwater	Groundwater	Groundwater	6316	9165
JMF-2302-05-0006	JMF-2302-05	Groundwater	Groundwater	Groundwater	11961	8362
JMF-2302-05-0007	JMF-2302-05	Groundwater	Groundwater	Groundwater	11825	7807
JMF-2302-05-0008	JMF-2302-05	Groundwater	Groundwater	Groundwater	17393	11728
JMF-2302-05-0009	JMF-2302-05	Groundwater	Groundwater	Groundwater	10483	7900
JMF-2302-05-0010	JMF-2302-05	Groundwater	Groundwater	Groundwater	14187	10487
JMF-2302-05-0011	JMF-2302-05	Groundwater	Groundwater	Groundwater	7397	6233
JMF-2302-05-0012	JMF-2302-05	Groundwater	Groundwater	Groundwater	10919	7324
JMF-2302-05-0013	JMF-2302-05	Groundwater	Groundwater	Groundwater	12132	10473
JMF-2302-05-0014	JMF-2302-05	Groundwater	Groundwater	Groundwater	14727	8120
JMF-2302-05-0015	JMF-2302-05	Groundwater	Groundwater	Groundwater	12557	7152
JMF-2302-05-0016	JMF-2302-05	Groundwater	Groundwater	Groundwater	6146	12177
JMF-2302-05-0017	JMF-2302-05	Groundwater	Groundwater	Groundwater	12674	8608
JMF-2302-05-0018	JMF-2302-05	Groundwater	Groundwater	Groundwater	19621	11236
JMF-2302-05-0020	JMF-2302-05	Groundwater	Groundwater	Groundwater	18334	14889
JMF-2302-05-0021	JMF-2302-05	Groundwater	Groundwater	Groundwater	18940	12149
JMF-2302-05-0023	JMF-2302-05	Groundwater	Groundwater	Groundwater	21638	13406
JMF-2302-05-0024	JMF-2302-05	Groundwater	Groundwater	Groundwater	21821	11527
JMF-2302-05-0025	JMF-2302-05	Groundwater	Groundwater	Groundwater	17990	9547
JMF-2302-05-0026	JMF-2302-05	Groundwater	Groundwater	Groundwater	23450	9375
JMF-2302-05-0027	JMF-2302-05	Groundwater	Groundwater	Groundwater	20386	10865
JMF-2302-05-0028	JMF-2302-05	Groundwater	Groundwater	Groundwater	27927	14237
JMF-2302-05-0029	JMF-2302-05	Groundwater	Groundwater	Groundwater	19928	13328
JMF-2302-05-0030	JMF-2302-05	Groundwater	Groundwater	Groundwater	15345	8763
JMF-2302-05-0031	JMF-2302-05	Groundwater	Groundwater	Groundwater	13464	8723
JMF-2302-05-0032	JMF-2302-05	Groundwater	Groundwater	Groundwater	20764	10168
JMF-2302-05-0033	JMF-2302-05	Groundwater	Groundwater	Groundwater	15042	8498
JMF-2302-05-0034	JMF-2302-05	Groundwater	Groundwater	Groundwater	16452	11066
JMF-2302-05-0035	JMF-2302-05	Groundwater	Groundwater	Groundwater	13920	8586
JMF-2302-05-0036	JMF-2302-05	Groundwater	Groundwater	Groundwater	15078	5448
JMF-2302-05-0038	JMF-2302-05	Groundwater	Groundwater	Groundwater	9967	7662
JMF-2302-05-0039	JMF-2302-05	Groundwater	Groundwater	Groundwater	16887	8294
JMF-2302-05-0042	JMF-2302-05	Groundwater	Groundwater	Groundwater	18415	8661
JMF-2302-05-0043	JMF-2302-05	Groundwater	Groundwater	Groundwater	15341	7922
JMF-2302-05-0046	JMF-2302-05	Groundwater	Groundwater	Groundwater	14386	7663
JMF-2302-05-0047	JMF-2302-05	Groundwater	Groundwater	Groundwater	15095	8808
JMF-2302-05-0048	JMF-2302-05	Groundwater	Groundwater	Groundwater	18991	8645
JMF-2302-05-0049	JMF-2302-05	Groundwater	Groundwater	Groundwater	15678	7699
JMF-2302-05-0050	JMF-2302-05	Groundwater	Groundwater	Groundwater	20311	9178
JMF-2302-05-0051	JMF-2302-05	Groundwater	Groundwater	Groundwater	18371	8806
JMF-2302-05-0052	JMF-2302-05	Groundwater	Groundwater	Groundwater	9545	9252
JMF-2302-05-0053	JMF-2302-05	Groundwater	Groundwater	Groundwater	10097	6894
JMF-2302-05-0054	JMF-2302-05	Groundwater	Groundwater	Groundwater	15342	9252
JMF-2302-05-0055	JMF-2302-05	Groundwater	Groundwater	Groundwater	12253	11069
JMF-2302-05-0056	JMF-2302-05	Groundwater	Groundwater	Groundwater	11291	8986
JMF-2302-05-0057	JMF-2302-05	Groundwater	Groundwater	Groundwater	13877	15595
JMF-2302-05-0059	JMF-2302-05	Groundwater	Groundwater	Groundwater	15335	10593
JMF-2302-05-0060	JMF-2302-05	Groundwater	Groundwater	Groundwater	13055	8467
JMF-2302-05-0061	JMF-2302-05	Groundwater	Groundwater	Groundwater	16381	13231
JMF-2302-05-0062	JMF-2302-05	Groundwater	Groundwater	Groundwater	20251	14286
JMF-2302-05-0063	JMF-2302-05	Groundwater	Groundwater	Groundwater	17309	12807
JMF-2302-05-0064	JMF-2302-05	Groundwater	Groundwater	Groundwater	15137	6671
JMF-2302-05-0065	JMF-2302-05	Groundwater	Groundwater	Groundwater	22761	14056
JMF-2302-05-0066	JMF-2302-05	Groundwater	Groundwater	Groundwater	18137	10828
JMF-2302-05-0067	JMF-2302-05	Groundwater	Groundwater	Groundwater	15761	7942
JMF-2302-05-0068	JMF-2302-05	Groundwater	Groundwater	Groundwater	16239	10472
JMF-2302-05-0069	JMF-2302-05	Groundwater	Groundwater	Groundwater	18884	11773
JMF-2302-05-0070	JMF-2302-05	Groundwater	Groundwater	Groundwater	21209	14098
JMF-2302-05-0071	JMF-2302-05	Groundwater	Groundwater	Groundwater	16507	11611
JMF-2302-05-0072	JMF-2302-05	Groundwater	Groundwater	Groundwater	14881	8498
JMF-2302-05-0073	JMF-2302-05	Groundwater	Groundwater	Groundwater	17767	13150
JMF-2302-05-0074	JMF-2302-05	Groundwater	Groundwater	Groundwater	24599	13619
JMF-2302-05-0075	JMF-2302-05	Groundwater	Groundwater	Groundwater	9062	9348
JMF-2302-05-0076	JMF-2302-05	Groundwater	Groundwater	Groundwater	11925	13742
JMF-2302-05-0077	JMF-2302-05	Groundwater	Groundwater	Groundwater	21782	11899
JMF-2302-05-0078	JMF-2302-05	Groundwater	Groundwater	Groundwater	19180	14484
JMF-2302-05-0079	JMF-2302-05	Groundwater	Groundwater	Groundwater	16750	9778
JMF-2302-05-0080	JMF-2302-05	Groundwater	Groundwater	Groundwater	17918	12768
JMF-2302-05-0081	JMF-2302-05	Groundwater	Groundwater	Groundwater	19965	15894
JMF-2302-05-0082	JMF-2302-05	Groundwater	Groundwater	Groundwater	13069	15757
JMF-2302-05-0083	JMF-2302-05	Groundwater	Groundwater	Groundwater	11900	7806
JMF-2302-05-0084	JMF-2302-05	Groundwater	Groundwater	Groundwater	11508	13369
JMF-2302-05-0085	JMF-2302-05	Groundwater	Groundwater	Groundwater	6639	11281
JMF-2302-05-0086	JMF-2302-05	Groundwater	Groundwater	Groundwater	7265	12661
JMF-2302-05-0087	JMF-2302-05	Groundwater	Groundwater	Groundwater	9062	11684
JMF-2302-05-0088	JMF-2302-05	Groundwater	Groundwater	Groundwater	8772	10657
JMF-2302-05-0089	JMF-2302-05	Groundwater	Groundwater	Groundwater	8329	6627
JMF-2302-05-0090	JMF-2302-05	Groundwater	Groundwater	Groundwater	8389	7160
JMF-2302-05-0092	JMF-2302-05	Groundwater	Groundwater	Groundwater	8108	5711
JMF-2302-05-0093	JMF-2302-05	Groundwater	Groundwater	Groundwater	11230	6399
JMF-2302-05-0095	JMF-2302-05	Groundwater	Groundwater	Groundwater	7341	5876
JMF-2302-05-0096	JMF-2302-05	Groundwater	Groundwater	Groundwater	9004	7025
JMF-2302-05-0097	JMF-2302-05	Groundwater	Groundwater	Groundwater	6730	5974
JMF-2302-05-0098	JMF-2302-05	Groundwater	Groundwater	Groundwater	8456	6181
JMF-2302-05-0099	JMF-2302-05	Groundwater	Groundwater	Groundwater	9874	7191
JMF-2302-05-0100	JMF-2302-05	Groundwater	Groundwater	Groundwater	6601	5892
JMF-2302-05-0101	JMF-2302-05	Groundwater	Groundwater	Groundwater	9327	6788
JMF-2302-05-0102	JMF-2302-05	Groundwater	Groundwater	Groundwater	7219	6934
JMF-2303-06-0003	JMF-2303-06	Mice stool	Gut	Mice stool	5333	10778	JMF-CTRL-1-0068a13,JMF-CTRL-1-0068a14,JMF-CTRL-1-0068a15,JMF-CTRL-1-0068a18
JMF-2303-06-0004	JMF-2303-06	Mice stool	Gut	Mice stool	5509	7325	JMF-CTRL-1-0068a13,JMF-CTRL-1-0068a14,JMF-CTRL-1-0068a15,JMF-CTRL-1-0068a18
JMF-2303-06-0005	JMF-2303-06	Mice stool	Gut	Mice stool	7594	9120	JMF-CTRL-1-0068a13,JMF-CTRL-1-0068a14,JMF-CTRL-1-0068a15,JMF-CTRL-1-0068a18
JMF-2303-06-0007	JMF-2303-06	Mice stool	Gut	Mice stool	6029	11266	JMF-CTRL-1-0068a13,JMF-CTRL-1-0068a14,JMF-CTRL-1-0068a15,JMF-CTRL-1-0068a18
JMF-2303-06-0008	JMF-2303-06	Mice stool	Gut	Mice stool	9104	6055	JMF-CTRL-1-0068a13,JMF-CTRL-1-0068a14,JMF-CTRL-1-0068a15,JMF-CTRL-1-0068a18
JMF-2303-06-0010	JMF-2303-06	Mice stool	Gut	Mice stool	8219	7493	JMF-CTRL-1-0068a13,JMF-CTRL-1-0068a14,JMF-CTRL-1-0068a15,JMF-CTRL-1-0068a18
JMF-2303-06-0012	JMF-2303-06	Mice stool	Gut	Mice stool	5405	9657	JMF-CTRL-1-0068a13,JMF-CTRL-1-0068a14,JMF-CTRL-1-0068a15,JMF-CTRL-1-0068a18
JMF-2303-06-0014	JMF-2303-06	Mice stool	Gut	Mice stool	13064	9080	JMF-CTRL-1-0068a13,JMF-CTRL-1-0068a14,JMF-CTRL-1-0068a15,JMF-CTRL-1-0068a18
JMF-2303-06-0015	JMF-2303-06	Mice stool	Gut	Mice stool	8144	11317	JMF-CTRL-1-0068a13,JMF-CTRL-1-0068a14,JMF-CTRL-1-0068a15,JMF-CTRL-1-0068a18
JMF-2303-06-0016	JMF-2303-06	Mice stool	Gut	Mice stool	8275	9318	JMF-CTRL-1-0068a13,JMF-CTRL-1-0068a14,JMF-CTRL-1-0068a15,JMF-CTRL-1-0068a18
JMF-2303-06-0017	JMF-2303-06	Mice stool	Gut	Mice stool	9191	10337	JMF-CTRL-1-0068a13,JMF-CTRL-1-0068a14,JMF-CTRL-1-0068a15,JMF-CTRL-1-0068a18
JMF-2303-06-0018	JMF-2303-06	Mice stool	Gut	Mice stool	8113	10566	JMF-CTRL-1-0068a13,JMF-CTRL-1-0068a14,JMF-CTRL-1-0068a15,JMF-CTRL-1-0068a18
JMF-2303-06-0019	JMF-2303-06	Mice stool	Gut	Mice stool	7034	8825	JMF-CTRL-1-0068a13,JMF-CTRL-1-0068a14,JMF-CTRL-1-0068a15,JMF-CTRL-1-0068a18
JMF-2303-06-0020	JMF-2303-06	Mice stool	Gut	Mice stool	8402	8313	JMF-CTRL-1-0068a13,JMF-CTRL-1-0068a14,JMF-CTRL-1-0068a15,JMF-CTRL-1-0068a18
JMF-2303-06-0021	JMF-2303-06	Mice stool	Gut	Mice stool	6169	11018	JMF-CTRL-1-0068a13,JMF-CTRL-1-0068a14,JMF-CTRL-1-0068a15,JMF-CTRL-1-0068a18
JMF-2303-06-0022	JMF-2303-06	Mice stool	Gut	Mice stool	8138	7724	JMF-CTRL-1-0068a13,JMF-CTRL-1-0068a14,JMF-CTRL-1-0068a15,JMF-CTRL-1-0068a18
JMF-2303-06-0023	JMF-2303-06	Mice stool	Gut	Mice stool	12993	6791	JMF-CTRL-1-0068a13,JMF-CTRL-1-0068a14,JMF-CTRL-1-0068a15,JMF-CTRL-1-0068a18
JMF-2303-06-0024	JMF-2303-06	Mice stool	Gut	Mice stool	8663	6097	JMF-CTRL-1-0068a13,JMF-CTRL-1-0068a14,JMF-CTRL-1-0068a15,JMF-CTRL-1-0068a18
JMF-2303-06-0027	JMF-2303-06	Mice stool	Gut	Mice stool	9157	8174	JMF-CTRL-1-0068a13,JMF-CTRL-1-0068a14,JMF-CTRL-1-0068a15,JMF-CTRL-1-0068a18
JMF-2303-06-0029	JMF-2303-06	Mice stool	Gut	Mice stool	15589	6370	JMF-CTRL-1-0068a13,JMF-CTRL-1-0068a14,JMF-CTRL-1-0068a15,JMF-CTRL-1-0068a18
JMF-2303-06-0030	JMF-2303-06	Mice stool	Gut	Mice stool	12673	6442	JMF-CTRL-1-0068a13,JMF-CTRL-1-0068a14,JMF-CTRL-1-0068a15,JMF-CTRL-1-0068a18
JMF-2303-06-0036	JMF-2303-06	Mice stool	Gut	Mice stool	13814	8474	JMF-CTRL-1-0068a13,JMF-CTRL-1-0068a14,JMF-CTRL-1-0068a15,JMF-CTRL-1-0068a18
JMF-2303-06-0038	JMF-2303-06	Mice stool	Gut	Mice stool	9484	12073	JMF-CTRL-1-0068a13,JMF-CTRL-1-0068a14,JMF-CTRL-1-0068a15,JMF-CTRL-1-0068a18
JMF-2303-06-0039	JMF-2303-06	Mice stool	Gut	Mice stool	11173	10900	JMF-CTRL-1-0068a13,JMF-CTRL-1-0068a14,JMF-CTRL-1-0068a15,JMF-CTRL-1-0068a18
JMF-2303-06-0041	JMF-2303-06	Mice stool	Gut	Mice stool	9587	11934	JMF-CTRL-1-0068a13,JMF-CTRL-1-0068a14,JMF-CTRL-1-0068a15,JMF-CTRL-1-0068a18
JMF-2303-06-0042	JMF-2303-06	Mice stool	Gut	Mice stool	7952	11952	JMF-CTRL-1-0068a13,JMF-CTRL-1-0068a14,JMF-CTRL-1-0068a15,JMF-CTRL-1-0068a18
JMF-2303-06-0043	JMF-2303-06	Mice stool	Gut	Mice stool	11100	14752	JMF-CTRL-1-0068a13,JMF-CTRL-1-0068a14,JMF-CTRL-1-0068a15,JMF-CTRL-1-0068a18
JMF-2303-06-0044	JMF-2303-06	Mice stool	Gut	Mice stool	7230	18713	JMF-CTRL-1-0068a13,JMF-CTRL-1-0068a14,JMF-CTRL-1-0068a15,JMF-CTRL-1-0068a18
JMF-2303-06-0045	JMF-2303-06	Mice stool	Gut	Mice stool	6684	15931	JMF-CTRL-1-0068a13,JMF-CTRL-1-0068a14,JMF-CTRL-1-0068a15,JMF-CTRL-1-0068a18
JMF-2303-06-0046	JMF-2303-06	Mice stool	Gut	Mice stool	13804	12850	JMF-CTRL-1-0068a13,JMF-CTRL-1-0068a14,JMF-CTRL-1-0068a15,JMF-CTRL-1-0068a18
JMF-2303-06-0047	JMF-2303-06	Mice stool	Gut	Mice stool	11896	13305	JMF-CTRL-1-0068a13,JMF-CTRL-1-0068a14,JMF-CTRL-1-0068a15,JMF-CTRL-1-0068a18
JMF-2303-06-0048	JMF-2303-06	Mice stool	Gut	Mice stool	13849	7693	JMF-CTRL-1-0068a13,JMF-CTRL-1-0068a14,JMF-CTRL-1-0068a15,JMF-CTRL-1-0068a18
JMF-2303-06-0049	JMF-2303-06	Mice stool	Gut	Mice stool	13133	6260	JMF-CTRL-1-0068a13,JMF-CTRL-1-0068a14,JMF-CTRL-1-0068a15,JMF-CTRL-1-0068a18
JMF-2303-06-0050	JMF-2303-06	Mice stool	Gut	Mice stool	12066	14356	JMF-CTRL-1-0068a13,JMF-CTRL-1-0068a14,JMF-CTRL-1-0068a15,JMF-CTRL-1-0068a18
JMF-2303-06-0051	JMF-2303-06	Mice stool	Gut	Mice stool	5533	12802	JMF-CTRL-1-0068a13,JMF-CTRL-1-0068a14,JMF-CTRL-1-0068a15,JMF-CTRL-1-0068a18
JMF-2303-06-0053	JMF-2303-06	Mice stool	Gut	Mice stool	10940	16024	JMF-CTRL-1-0068a13,JMF-CTRL-1-0068a14,JMF-CTRL-1-0068a15,JMF-CTRL-1-0068a18
JMF-2303-06-0054	JMF-2303-06	Mice stool	Gut	Mice stool	9636	14961	JMF-CTRL-1-0068a13,JMF-CTRL-1-0068a14,JMF-CTRL-1-0068a15,JMF-CTRL-1-0068a18
JMF-2303-06-0055	JMF-2303-06	Mice stool	Gut	Mice stool	11695	13358	JMF-CTRL-1-0068a13,JMF-CTRL-1-0068a14,JMF-CTRL-1-0068a15,JMF-CTRL-1-0068a18
JMF-2303-06-0056	JMF-2303-06	Mice stool	Gut	Mice stool	11585	11199	JMF-CTRL-1-0068a13,JMF-CTRL-1-0068a14,JMF-CTRL-1-0068a15,JMF-CTRL-1-0068a18
JMF-2303-06-0057	JMF-2303-06	Mice stool	Gut	Mice stool	16510	12065	JMF-CTRL-1-0068a13,JMF-CTRL-1-0068a14,JMF-CTRL-1-0068a15,JMF-CTRL-1-0068a18
JMF-2303-06-0058	JMF-2303-06	Mice stool	Gut	Mice stool	8471	14260	JMF-CTRL-1-0068a13,JMF-CTRL-1-0068a14,JMF-CTRL-1-0068a15,JMF-CTRL-1-0068a18
JMF-2303-06-0059	JMF-2303-06	Mice stool	Gut	Mice stool	7627	19449	JMF-CTRL-1-0068a13,JMF-CTRL-1-0068a14,JMF-CTRL-1-0068a15,JMF-CTRL-1-0068a18
JMF-2303-06-0060	JMF-2303-06	Mice stool	Gut	Mice stool	11193	6847	JMF-CTRL-1-0068a13,JMF-CTRL-1-0068a14,JMF-CTRL-1-0068a15,JMF-CTRL-1-0068a18
JMF-2303-06-0062	JMF-2303-06	Mice stool	Gut	Mice stool	5448	8480	JMF-CTRL-1-0068a13,JMF-CTRL-1-0068a14,JMF-CTRL-1-0068a15,JMF-CTRL-1-0068a18
JMF-2303-06-0063	JMF-2303-06	Mice stool	Gut	Mice stool	12019	9310	JMF-CTRL-1-0068a13,JMF-CTRL-1-0068a14,JMF-CTRL-1-0068a15,JMF-CTRL-1-0068a18
JMF-2303-06-0065	JMF-2303-06	Mice stool	Gut	Mice stool	14932	9375	JMF-CTRL-1-0068a13,JMF-CTRL-1-0068a14,JMF-CTRL-1-0068a15,JMF-CTRL-1-0068a18
JMF-2303-06-0066	JMF-2303-06	Mice stool	Gut	Mice stool	10081	9187	JMF-CTRL-1-0068a13,JMF-CTRL-1-0068a14,JMF-CTRL-1-0068a15,JMF-CTRL-1-0068a18
JMF-2303-06-0071	JMF-2303-06	Mice stool	Gut	Mice stool	17300	16990	JMF-CTRL-1-0068a13,JMF-CTRL-1-0068a14,JMF-CTRL-1-0068a15,JMF-CTRL-1-0068a18
JMF-2303-06-0072	JMF-2303-06	Mice stool	Gut	Mice stool	13632	15999	JMF-CTRL-1-0068a13,JMF-CTRL-1-0068a14,JMF-CTRL-1-0068a15,JMF-CTRL-1-0068a18
JMF-2303-06-0073	JMF-2303-06	Mice stool	Gut	Mice stool	14542	16344	JMF-CTRL-1-0068a13,JMF-CTRL-1-0068a14,JMF-CTRL-1-0068a15,JMF-CTRL-1-0068a18
JMF-2303-06-0074	JMF-2303-06	Mice stool	Gut	Mice stool	15198	13654	JMF-CTRL-1-0068a13,JMF-CTRL-1-0068a14,JMF-CTRL-1-0068a15,JMF-CTRL-1-0068a18
JMF-2303-06-0076	JMF-2303-06	Mice stool	Gut	Mice stool	13428	6522	JMF-CTRL-1-0068a13,JMF-CTRL-1-0068a14,JMF-CTRL-1-0068a15,JMF-CTRL-1-0068a18
JMF-2303-06-0077	JMF-2303-06	Mice stool	Gut	Mice stool	11477	10517	JMF-CTRL-1-0068a13,JMF-CTRL-1-0068a14,JMF-CTRL-1-0068a15,JMF-CTRL-1-0068a18
JMF-2303-06-0078	JMF-2303-06	Mice stool	Gut	Mice stool	15141	10109	JMF-CTRL-1-0068a13,JMF-CTRL-1-0068a14,JMF-CTRL-1-0068a15,JMF-CTRL-1-0068a18
JMF-2303-06-0079	JMF-2303-06	Mice stool	Gut	Mice stool	13734	12073	JMF-CTRL-1-0068a13,JMF-CTRL-1-0068a14,JMF-CTRL-1-0068a15,JMF-CTRL-1-0068a18
JMF-2303-06-0080	JMF-2303-06	Mice stool	Gut	Mice stool	11475	13339	JMF-CTRL-1-0068a13,JMF-CTRL-1-0068a14,JMF-CTRL-1-0068a15,JMF-CTRL-1-0068a18
JMF-2305-08-0001	JMF-2305-08	Cow stool	Gut	Cow stool	9787	10630	JMF-CTRL-1-0068a26,JMF-CTRL-1-0068a27,JMF-CTRL-1-0068a29,JMF-CTRL-1-0068a30,JMF-CTRL-1-0068a31,JMF-CTRL-1-0068a32
JMF-2305-08-0003	JMF-2305-08	Cow stool	Gut	Cow stool	6627	7783	JMF-CTRL-1-0068a26,JMF-CTRL-1-0068a27,JMF-CTRL-1-0068a29,JMF-CTRL-1-0068a30,JMF-CTRL-1-0068a31,JMF-CTRL-1-0068a32
JMF-2305-08-0004	JMF-2305-08	Cow stool	Gut	Cow stool	7613	11839	JMF-CTRL-1-0068a26,JMF-CTRL-1-0068a27,JMF-CTRL-1-0068a29,JMF-CTRL-1-0068a30,JMF-CTRL-1-0068a31,JMF-CTRL-1-0068a32
JMF-2305-08-0007	JMF-2305-08	Cow stool	Gut	Cow stool	5050	7976	JMF-CTRL-1-0068a26,JMF-CTRL-1-0068a27,JMF-CTRL-1-0068a29,JMF-CTRL-1-0068a30,JMF-CTRL-1-0068a31,JMF-CTRL-1-0068a32
JMF-2305-08-0009	JMF-2305-08	Cow stool	Gut	Cow stool	5268	11833	JMF-CTRL-1-0068a26,JMF-CTRL-1-0068a27,JMF-CTRL-1-0068a29,JMF-CTRL-1-0068a30,JMF-CTRL-1-0068a31,JMF-CTRL-1-0068a32
JMF-2305-08-0011	JMF-2305-08	Cow stool	Gut	Cow stool	6478	8257	JMF-CTRL-1-0068a26,JMF-CTRL-1-0068a27,JMF-CTRL-1-0068a29,JMF-CTRL-1-0068a30,JMF-CTRL-1-0068a31,JMF-CTRL-1-0068a32
JMF-2305-08-0016	JMF-2305-08	Cow stool	Gut	Cow stool	6589	6295	JMF-CTRL-1-0068a26,JMF-CTRL-1-0068a27,JMF-CTRL-1-0068a29,JMF-CTRL-1-0068a30,JMF-CTRL-1-0068a31,JMF-CTRL-1-0068a32
JMF-2305-08-0018	JMF-2305-08	Cow stool	Gut	Cow stool	6809	5904	JMF-CTRL-1-0068a26,JMF-CTRL-1-0068a27,JMF-CTRL-1-0068a29,JMF-CTRL-1-0068a30,JMF-CTRL-1-0068a31,JMF-CTRL-1-0068a32
JMF-2305-08-0019	JMF-2305-08	Cow stool	Gut	Cow stool	6639	6610	JMF-CTRL-1-0068a26,JMF-CTRL-1-0068a27,JMF-CTRL-1-0068a29,JMF-CTRL-1-0068a30,JMF-CTRL-1-0068a31,JMF-CTRL-1-0068a32
JMF-2305-08-0020	JMF-2305-08	Cow stool	Gut	Cow stool	6605	8224	JMF-CTRL-1-0068a26,JMF-CTRL-1-0068a27,JMF-CTRL-1-0068a29,JMF-CTRL-1-0068a30,JMF-CTRL-1-0068a31,JMF-CTRL-1-0068a32
JMF-2305-08-0022	JMF-2305-08	Cow stool	Gut	Cow stool	5327	7911	JMF-CTRL-1-0068a26,JMF-CTRL-1-0068a27,JMF-CTRL-1-0068a29,JMF-CTRL-1-0068a30,JMF-CTRL-1-0068a31,JMF-CTRL-1-0068a32
JMF-2305-08-0023	JMF-2305-08	Cow stool	Gut	Cow stool	6858	7767	JMF-CTRL-1-0068a26,JMF-CTRL-1-0068a27,JMF-CTRL-1-0068a29,JMF-CTRL-1-0068a30,JMF-CTRL-1-0068a31,JMF-CTRL-1-0068a32
JMF-2305-08-0024	JMF-2305-08	Cow stool	Gut	Cow stool	6961	5107	JMF-CTRL-1-0068a26,JMF-CTRL-1-0068a27,JMF-CTRL-1-0068a29,JMF-CTRL-1-0068a30,JMF-CTRL-1-0068a31,JMF-CTRL-1-0068a32
JMF-2305-08-0025	JMF-2305-08	Cow stool	Gut	Cow stool	6680	6977	JMF-CTRL-1-0068a26,JMF-CTRL-1-0068a27,JMF-CTRL-1-0068a29,JMF-CTRL-1-0068a30,JMF-CTRL-1-0068a31,JMF-CTRL-1-0068a32
JMF-2305-08-0026	JMF-2305-08	Cow stool	Gut	Cow stool	8711	5050	JMF-CTRL-1-0068a26,JMF-CTRL-1-0068a27,JMF-CTRL-1-0068a29,JMF-CTRL-1-0068a30,JMF-CTRL-1-0068a31,JMF-CTRL-1-0068a32
JMF-2305-08-0030	JMF-2305-08	Cow stool	Gut	Cow stool	6378	5571	JMF-CTRL-1-0068a26,JMF-CTRL-1-0068a27,JMF-CTRL-1-0068a29,JMF-CTRL-1-0068a30,JMF-CTRL-1-0068a31,JMF-CTRL-1-0068a32
JMF-2305-08-0031	JMF-2305-08	Cow stool	Gut	Cow stool	11238	5596	JMF-CTRL-1-0068a26,JMF-CTRL-1-0068a27,JMF-CTRL-1-0068a29,JMF-CTRL-1-0068a30,JMF-CTRL-1-0068a31,JMF-CTRL-1-0068a32
JMF-2305-08-0033	JMF-2305-08	Cow stool	Gut	Cow stool	9983	5504	JMF-CTRL-1-0068a26,JMF-CTRL-1-0068a27,JMF-CTRL-1-0068a29,JMF-CTRL-1-0068a30,JMF-CTRL-1-0068a31,JMF-CTRL-1-0068a32
JMF-2305-08-0034	JMF-2305-08	Cow stool	Gut	Cow stool	13624	6116	JMF-CTRL-1-0068a26,JMF-CTRL-1-0068a27,JMF-CTRL-1-0068a29,JMF-CTRL-1-0068a30,JMF-CTRL-1-0068a31,JMF-CTRL-1-0068a32
JMF-2305-08-0040	JMF-2305-08	Cow stool	Gut	Cow stool	12592	5566	JMF-CTRL-1-0068a26,JMF-CTRL-1-0068a27,JMF-CTRL-1-0068a29,JMF-CTRL-1-0068a30,JMF-CTRL-1-0068a31,JMF-CTRL-1-0068a32
JMF-2305-08-0042	JMF-2305-08	Cow stool	Gut	Cow stool	11427	9237	JMF-CTRL-1-0068a26,JMF-CTRL-1-0068a27,JMF-CTRL-1-0068a29,JMF-CTRL-1-0068a30,JMF-CTRL-1-0068a31,JMF-CTRL-1-0068a32
JMF-2305-08-0043	JMF-2305-08	Cow stool	Gut	Cow stool	10547	5817	JMF-CTRL-1-0068a26,JMF-CTRL-1-0068a27,JMF-CTRL-1-0068a29,JMF-CTRL-1-0068a30,JMF-CTRL-1-0068a31,JMF-CTRL-1-0068a32
JMF-2305-08-0045	JMF-2305-08	Cow stool	Gut	Cow stool	6656	9574	JMF-CTRL-1-0068a26,JMF-CTRL-1-0068a27,JMF-CTRL-1-0068a29,JMF-CTRL-1-0068a30,JMF-CTRL-1-0068a31,JMF-CTRL-1-0068a32
JMF-2305-08-0046	JMF-2305-08	Cow stool	Gut	Cow stool	7901	11069	JMF-CTRL-1-0068a26,JMF-CTRL-1-0068a27,JMF-CTRL-1-0068a29,JMF-CTRL-1-0068a30,JMF-CTRL-1-0068a31,JMF-CTRL-1-0068a32
JMF-2305-08-0047	JMF-2305-08	Cow stool	Gut	Cow stool	8557	8565	JMF-CTRL-1-0068a26,JMF-CTRL-1-0068a27,JMF-CTRL-1-0068a29,JMF-CTRL-1-0068a30,JMF-CTRL-1-0068a31,JMF-CTRL-1-0068a32
JMF-2305-08-0048	JMF-2305-08	Cow stool	Gut	Cow stool	6499	12051	JMF-CTRL-1-0068a26,JMF-CTRL-1-0068a27,JMF-CTRL-1-0068a29,JMF-CTRL-1-0068a30,JMF-CTRL-1-0068a31,JMF-CTRL-1-0068a32
JMF-2305-08-0049	JMF-2305-08	Cow stool	Gut	Cow stool	6713	8065	JMF-CTRL-1-0068a26,JMF-CTRL-1-0068a27,JMF-CTRL-1-0068a29,JMF-CTRL-1-0068a30,JMF-CTRL-1-0068a31,JMF-CTRL-1-0068a32
JMF-2305-08-0050	JMF-2305-08	Cow stool	Gut	Cow stool	9930	7441	JMF-CTRL-1-0068a26,JMF-CTRL-1-0068a27,JMF-CTRL-1-0068a29,JMF-CTRL-1-0068a30,JMF-CTRL-1-0068a31,JMF-CTRL-1-0068a32
JMF-2305-08-0051	JMF-2305-08	Cow stool	Gut	Cow stool	11601	7929	JMF-CTRL-1-0068a26,JMF-CTRL-1-0068a27,JMF-CTRL-1-0068a29,JMF-CTRL-1-0068a30,JMF-CTRL-1-0068a31,JMF-CTRL-1-0068a32
JMF-2305-08-0052	JMF-2305-08	Cow stool	Gut	Cow stool	5125	11942	JMF-CTRL-1-0068a26,JMF-CTRL-1-0068a27,JMF-CTRL-1-0068a29,JMF-CTRL-1-0068a30,JMF-CTRL-1-0068a31,JMF-CTRL-1-0068a32
JMF-2305-08-0057	JMF-2305-08	Cow stool	Gut	Cow stool	19951	8980	JMF-CTRL-1-0068a26,JMF-CTRL-1-0068a27,JMF-CTRL-1-0068a29,JMF-CTRL-1-0068a30,JMF-CTRL-1-0068a31,JMF-CTRL-1-0068a32
JMF-2311-06-0001	JMF-2311-06	Open ocean	Ocean	Open ocean	42157	53492
JMF-2311-06-0002	JMF-2311-06	Open ocean	Ocean	Open ocean	36687	36627
JMF-2311-06-0003	JMF-2311-06	Open ocean	Ocean	Open ocean	20705	31378
JMF-2311-06-0004	JMF-2311-06	Open ocean	Ocean	Open ocean	36735	50673
JMF-2311-06-0005	JMF-2311-06	Open ocean	Ocean	Open ocean	32719	43303
JMF-2311-06-0006	JMF-2311-06	Open ocean	Ocean	Open ocean	36659	29020
JMF-2311-06-0007	JMF-2311-06	Open ocean	Ocean	Open ocean	16377	29704
JMF-2311-06-0010	JMF-2311-06	Open ocean	Ocean	Open ocean	27112	39656
JMF-2311-06-0011	JMF-2311-06	Open ocean	Ocean	Open ocean	17500	30045
JMF-2311-06-0012	JMF-2311-06	Open ocean	Ocean	Open ocean	22332	35797
JMF-2311-06-0013	JMF-2311-06	Open ocean	Ocean	Open ocean	19653	28951
JMF-2311-06-0014	JMF-2311-06	Open ocean	Ocean	Open ocean	12642	24481
JMF-2311-06-0015	JMF-2311-06	Open ocean	Ocean	Open ocean	26171	36565
JMF-2311-06-0017	JMF-2311-06	Open ocean	Ocean	Open ocean	18134	24236
JMF-2311-06-0018	JMF-2311-06	Open ocean	Ocean	Open ocean	21894	28602
JMF-2311-06-0019	JMF-2311-06	Open ocean	Ocean	Open ocean	19364	27120
JMF-2311-06-0021	JMF-2311-06	Open ocean	Ocean	Open ocean	15782	18994
JMF-2311-06-0023	JMF-2311-06	Open ocean	Ocean	Open ocean	12657	9194
JMF-2311-06-0025	JMF-2311-06	Open ocean	Ocean	Open ocean	11176	8390
JMF-2311-06-0026	JMF-2311-06	Open ocean	Ocean	Open ocean	19985	27901
JMF-2311-06-0030	JMF-2311-06	Open ocean	Ocean	Open ocean	13336	26590
JMF-2311-06-0031	JMF-2311-06	Open ocean	Ocean	Open ocean	10015	29320
JMF-2311-06-0040	JMF-2311-06	Open ocean	Ocean	Open ocean	38288	51291
JMF-2311-06-0042	JMF-2311-06	Open ocean	Ocean	Open ocean	21046	39041
JMF-2311-06-0043	JMF-2311-06	Open ocean	Ocean	Open ocean	19780	24438
JMF-2311-06-0045	JMF-2311-06	Open ocean	Ocean	Open ocean	28588	33067
JMF-2311-06-0053	JMF-2311-06	Open ocean	Ocean	Open ocean	22802	33650
JMF-2311-06-0054	JMF-2311-06	Open ocean	Ocean	Open ocean	28877	32260
JMF-2311-06-0056	JMF-2311-06	Open ocean	Ocean	Open ocean	30391	43274
JMF-2311-06-0057	JMF-2311-06	Open ocean	Ocean	Open ocean	18032	23674
JMF-2311-06-0058	JMF-2311-06	Open ocean	Ocean	Open ocean	23700	28494
JMF-2311-06-0060	JMF-2311-06	Open ocean	Ocean	Open ocean	31338	45142
JMF-2311-06-0064	JMF-2311-06	Open ocean	Ocean	Open ocean	26844	8559
JMF-2311-06-0067	JMF-2311-06	Open ocean	Ocean	Open ocean	29746	17303
JMF-2311-06-0070	JMF-2311-06	Open ocean	Ocean	Open ocean	40006	38406
JMF-2311-06-0072	JMF-2311-06	Open ocean	Ocean	Open ocean	45562	9915
JMF-2311-06-0073	JMF-2311-06	Open ocean	Ocean	Open ocean	20352	24943
JMF-2311-06-0075	JMF-2311-06	Open ocean	Ocean	Open ocean	36098	35802
JMF-2311-06-0076	JMF-2311-06	Open ocean	Ocean	Open ocean	41536	41061
JMF-2311-06-0077	JMF-2311-06	Open ocean	Ocean	Open ocean	21486	28070
JMF-2311-06-0078	JMF-2311-06	Open ocean	Ocean	Open ocean	5965	36728
JMF-2311-06-0082	JMF-2311-06	Open ocean	Ocean	Open ocean	31451	39817
JMF-2311-06-0083	JMF-2311-06	Open ocean	Ocean	Open ocean	51021	36275
JMF-2311-06-0085	JMF-2311-06	Open ocean	Ocean	Open ocean	26390	23788
JMF-2311-06-0086	JMF-2311-06	Open ocean	Ocean	Open ocean	43236	31319
JMF-2311-06-0087	JMF-2311-06	Open ocean	Ocean	Open ocean	37713	30704
JMF-2311-06-0090	JMF-2311-06	Open ocean	Ocean	Open ocean	18607	18645
JMF-2311-06-0094	JMF-2311-06	Open ocean	Ocean	Open ocean	46110	38474
JMF-2311-06-0095	JMF-2311-06	Open ocean	Ocean	Open ocean	34613	24747
JMF-2311-06-0096	JMF-2311-06	Open ocean	Ocean	Open ocean	24023	14269
JMF-2311-06-0097	JMF-2311-06	Open ocean	Ocean	Open ocean	27614	17547
JMF-2311-06-0098	JMF-2311-06	Open ocean	Ocean	Open ocean	21386	9779
JMF-2311-06-0099	JMF-2311-06	Open ocean	Ocean	Open ocean	19200	13962
JMF-2311-06-0100	JMF-2311-06	Open ocean	Ocean	Open ocean	17852	9305
JMF-2311-06-0102	JMF-2311-06	Open ocean	Ocean	Open ocean	9819	7614
JMF-2311-06-0103	JMF-2311-06	Open ocean	Ocean	Open ocean	9280	16564
JMF-2311-06-0104	JMF-2311-06	Open ocean	Ocean	Open ocean	15956	12603
JMF-2311-06-0106	JMF-2311-06	Open ocean	Ocean	Open ocean	21150	14115
JMF-2311-06-0107	JMF-2311-06	Open ocean	Ocean	Open ocean	29160	22355
JMF-2311-06-0108	JMF-2311-06	Open ocean	Ocean	Open ocean	11775	9079
JMF-2311-06-0109	JMF-2311-06	Open ocean	Ocean	Open ocean	9065	14092
JMF-2311-06-0115	JMF-2311-06	Open ocean	Ocean	Open ocean	30082	21354
JMF-2311-06-0116	JMF-2311-06	Open ocean	Ocean	Open ocean	31977	23843
JMF-2311-06-0117	JMF-2311-06	Open ocean	Ocean	Open ocean	30063	26018
JMF-2311-06-0118	JMF-2311-06	Open ocean	Ocean	Open ocean	25735	12466
JMF-2311-06-0119	JMF-2311-06	Open ocean	Ocean	Open ocean	27749	12764
JMF-2311-06-0120	JMF-2311-06	Open ocean	Ocean	Open ocean	43188	26146
JMF-2311-06-0121	JMF-2311-06	Open ocean	Ocean	Open ocean	23292	9145
JMF-2311-06-0122	JMF-2311-06	Open ocean	Ocean	Open ocean	46216	8920
JMF-2311-06-0123	JMF-2311-06	Open ocean	Ocean	Open ocean	38855	11909
JMF-2311-06-0124	JMF-2311-06	Open ocean	Ocean	Open ocean	35780	17571
JMF-2311-06-0125	JMF-2311-06	Open ocean	Ocean	Open ocean	30783	13079
JMF-2311-06-0127	JMF-2311-06	Open ocean	Ocean	Open ocean	39844	24024
JMF-2311-06-0128	JMF-2311-06	Open ocean	Ocean	Open ocean	32795	30596
JMF-2311-06-0129	JMF-2311-06	Open ocean	Ocean	Open ocean	24142	25291
JMF-2311-06-0160	JMF-2311-06	Open ocean	Ocean	Open ocean	25080	33115
JMF-2311-06-0161	JMF-2311-06	Open ocean	Ocean	Open ocean	20859	34783
JMF-2311-06-0162	JMF-2311-06	Open ocean	Ocean	Open ocean	28918	28760
JMF-2311-06-0164	JMF-2311-06	Open ocean	Ocean	Open ocean	29510	36142
JMF-2311-06-0165	JMF-2311-06	Open ocean	Ocean	Open ocean	30535	33555
JMF-2311-06-0166	JMF-2311-06	Open ocean	Ocean	Open ocean	40690	16407
JMF-2311-06-0167	JMF-2311-06	Open ocean	Ocean	Open ocean	24083	38241
JMF-2311-06-0168	JMF-2311-06	Open ocean	Ocean	Open ocean	25451	36972
JMF-2311-06-0169	JMF-2311-06	Open ocean	Ocean	Open ocean	35578	37994
JMF-2311-06-0170	JMF-2311-06	Open ocean	Ocean	Open ocean	29661	42174
JMF-2311-06-0171	JMF-2311-06	Open ocean	Ocean	Open ocean	25722	29062
JMF-2311-06-0172	JMF-2311-06	Open ocean	Ocean	Open ocean	28437	32697
JMF-2311-06-0173	JMF-2311-06	Open ocean	Ocean	Open ocean	30787	31981
JMF-2311-06-0174	JMF-2311-06	Open ocean	Ocean	Open ocean	20144	30644
JMF-2311-06-0175	JMF-2311-06	Open ocean	Ocean	Open ocean	27464	25061
JMF-2311-06-0176	JMF-2311-06	Open ocean	Ocean	Open ocean	34284	30102
JMF-2311-06-0177	JMF-2311-06	Open ocean	Ocean	Open ocean	22404	28602
JMF-2311-06-0178	JMF-2311-06	Open ocean	Ocean	Open ocean	27337	31390
JMF-2311-06-0179	JMF-2311-06	Open ocean	Ocean	Open ocean	6552	26128
JMF-2311-06-0180	JMF-2311-06	Open ocean	Ocean	Open ocean	21429	16818
JMF-2311-06-0181	JMF-2311-06	Open ocean	Ocean	Open ocean	28486	39485
JMF-2311-06-0182	JMF-2311-06	Open ocean	Ocean	Open ocean	26420	31774
JMF-2311-06-0183	JMF-2311-06	Open ocean	Ocean	Open ocean	33092	31699
JMF-2311-06-0184	JMF-2311-06	Open ocean	Ocean	Open ocean	19433	28094
JMF-2311-06-0185	JMF-2311-06	Open ocean	Ocean	Open ocean	12823	18236
JMF-2311-06-0186	JMF-2311-06	Open ocean	Ocean	Open ocean	34015	37542
JMF-2311-06-0187	JMF-2311-06	Open ocean	Ocean	Open ocean	23411	31133
JMF-2311-06-0189	JMF-2311-06	Open ocean	Ocean	Open ocean	28431	20847
JMF-2311-06-0190	JMF-2311-06	Open ocean	Ocean	Open ocean	30964	25731
JMF-2311-06-0191	JMF-2311-06	Open ocean	Ocean	Open ocean	24482	16629
JMF-2311-06-0192	JMF-2311-06	Open ocean	Ocean	Open ocean	12914	29378
JMF-2311-06-0193	JMF-2311-06	Open ocean	Ocean	Open ocean	11732	32044
JMF-2311-06-0194	JMF-2311-06	Open ocean	Ocean	Open ocean	18384	20093
JMF-2311-06-0196	JMF-2311-06	Open ocean	Ocean	Open ocean	15263	17227
JMF-2311-06-0197	JMF-2311-06	Open ocean	Ocean	Open ocean	12543	16772
JMF-2311-06-0198	JMF-2311-06	Open ocean	Ocean	Open ocean	25344	33371
JMF-2311-06-0199	JMF-2311-06	Open ocean	Ocean	Open ocean	18800	20412
JMF-2311-06-0201	JMF-2311-06	Open ocean	Ocean	Open ocean	17551	20190
JMF-2311-06-0202	JMF-2311-06	Open ocean	Ocean	Open ocean	16268	16819
JMF-2311-06-0203	JMF-2311-06	Open ocean	Ocean	Open ocean	26882	41256
JMF-2311-06-0204	JMF-2311-06	Open ocean	Ocean	Open ocean	19813	24722
JMF-2311-06-0205	JMF-2311-06	Open ocean	Ocean	Open ocean	13566	20802
JMF-2311-06-0206	JMF-2311-06	Open ocean	Ocean	Open ocean	12048	20722
JMF-2311-06-0207	JMF-2311-06	Open ocean	Ocean	Open ocean	8969	16713
JMF-2311-06-0214	JMF-2311-06	Open ocean	Ocean	Open ocean	14894	12796
JMF-2311-06-0216	JMF-2311-06	Open ocean	Ocean	Open ocean	8640	9555
JMF-2311-06-0223	JMF-2311-06	Open ocean	Ocean	Open ocean	8679	10654
JMF-2311-06-0225	JMF-2311-06	Open ocean	Ocean	Open ocean	21422	22867
JMF-2311-06-0226	JMF-2311-06	Open ocean	Ocean	Open ocean	8029	21134
JMF-2311-06-0231	JMF-2311-06	Open ocean	Ocean	Open ocean	16705	46122
JMF-2311-06-0234	JMF-2311-06	Open ocean	Ocean	Open ocean	15656	14622
JMF-2311-06-0239	JMF-2311-06	Open ocean	Ocean	Open ocean	7064	11348
JMF-2311-06-0241	JMF-2311-06	Open ocean	Ocean	Open ocean	32851	29122
JMF-2311-06-0245	JMF-2311-06	Open ocean	Ocean	Open ocean	5210	14480
JMF-2311-06-0249	JMF-2311-06	Open ocean	Ocean	Open ocean	17787	17980
JMF-2311-06-0253	JMF-2311-06	Open ocean	Ocean	Open ocean	10619	10754
JMF-2311-06-0272	JMF-2311-06	Open ocean	Ocean	Open ocean	38930	44092
JMF-2311-06-0273	JMF-2311-06	Open ocean	Ocean	Open ocean	30687	37989
JMF-2311-06-0275	JMF-2311-06	Open ocean	Ocean	Open ocean	13592	23487
JMF-2311-06-0278	JMF-2311-06	Open ocean	Ocean	Open ocean	10119	30119
JMF-2311-06-0279	JMF-2311-06	Open ocean	Ocean	Open ocean	16226	20446
JMF-2311-06-0280	JMF-2311-06	Open ocean	Ocean	Open ocean	18141	25568
JMF-2311-06-0281	JMF-2311-06	Open ocean	Ocean	Open ocean	11740	19127
JMF-2311-06-0286	JMF-2311-06	Open ocean	Ocean	Open ocean	21250	37586
JMF-2311-06-0287	JMF-2311-06	Open ocean	Ocean	Open ocean	25239	28432
JMF-2311-06-0288	JMF-2311-06	Open ocean	Ocean	Open ocean	27749	32583
JMF-2311-06-0290	JMF-2311-06	Open ocean	Ocean	Open ocean	29584	48870
JMF-2311-06-0291	JMF-2311-06	Open ocean	Ocean	Open ocean	30907	28411
JMF-2311-06-0292	JMF-2311-06	Open ocean	Ocean	Open ocean	42454	40746
JMF-2311-06-0293	JMF-2311-06	Open ocean	Ocean	Open ocean	40429	25807
JMF-2311-06-0294	JMF-2311-06	Open ocean	Ocean	Open ocean	11392	35206
JMF-2311-06-0296	JMF-2311-06	Open ocean	Ocean	Open ocean	43263	27992
JMF-2311-06-0297	JMF-2311-06	Open ocean	Ocean	Open ocean	36570	39568
JMF-2311-06-0299	JMF-2311-06	Open ocean	Ocean	Open ocean	32837	34015
JMF-2311-06-0305	JMF-2311-06	Open ocean	Ocean	Open ocean	7068	17667
JMF-2311-06-0323	JMF-2311-06	Open ocean	Ocean	Open ocean	23680	17065
JMF-2311-06-0324	JMF-2311-06	Open ocean	Ocean	Open ocean	34030	15825
JMF-2311-06-0325	JMF-2311-06	Open ocean	Ocean	Open ocean	22980	6922
JMF-2311-06-0326	JMF-2311-06	Open ocean	Ocean	Open ocean	25669	16517
JMF-2311-06-0327	JMF-2311-06	Open ocean	Ocean	Open ocean	31795	8449
JMF-2311-06-0332	JMF-2311-06	Open ocean	Ocean	Open ocean	15836	40026
JMF-2311-06-0339	JMF-2311-06	Open ocean	Ocean	Open ocean	9730	61301
JMF-2311-06-0349	JMF-2311-06	Open ocean	Ocean	Open ocean	8606	36940
JMF-2311-06-0350	JMF-2311-06	Open ocean	Ocean	Open ocean	6325	36178
JMF-2311-06-0363	JMF-2311-06	Open ocean	Ocean	Open ocean	12915	19310
JMF-2401-02-0001	JMF-2401-02	Soil	Soil	Soil 3	22387	7431
JMF-2401-02-0002	JMF-2401-02	Soil	Soil	Soil 3	31081	11972
JMF-2401-02-0003	JMF-2401-02	Soil	Soil	Soil 3	26485	10878
JMF-2401-02-0004	JMF-2401-02	Soil	Soil	Soil 3	20731	7997
JMF-2401-02-0005	JMF-2401-02	Soil	Soil	Soil 3	15816	7882
JMF-2401-02-0006	JMF-2401-02	Soil	Soil	Soil 3	28131	10148
JMF-2401-02-0009	JMF-2401-02	Soil	Soil	Soil 3	20011	9066
JMF-2401-02-0010	JMF-2401-02	Soil	Soil	Soil 3	19929	7715
JMF-2401-02-0011	JMF-2401-02	Soil	Soil	Soil 3	20424	10985
JMF-2401-02-0012	JMF-2401-02	Soil	Soil	Soil 3	32800	13323
JMF-2401-02-0013	JMF-2401-02	Soil	Soil	Soil 3	18848	9823
JMF-2401-02-0014	JMF-2401-02	Soil	Soil	Soil 3	21985	8291
JMF-2401-02-0015	JMF-2401-02	Soil	Soil	Soil 3	22321	9680
JMF-2401-02-0016	JMF-2401-02	Soil	Soil	Soil 3	16591	7420
JMF-2401-02-0017	JMF-2401-02	Soil	Soil	Soil 3	19229	7261
JMF-2401-02-0018	JMF-2401-02	Soil	Soil	Soil 3	29324	9750
JMF-2401-02-0019	JMF-2401-02	Soil	Soil	Soil 3	27059	9032
JMF-2401-02-0020	JMF-2401-02	Soil	Soil	Soil 3	21839	7775
JMF-2401-02-0021	JMF-2401-02	Soil	Soil	Soil 3	21728	12377
JMF-2401-02-0022	JMF-2401-02	Soil	Soil	Soil 3	23469	10272
JMF-2401-02-0023	JMF-2401-02	Soil	Soil	Soil 3	30384	9688
JMF-2401-02-0024	JMF-2401-02	Soil	Soil	Soil 3	26711	14133
JMF-2401-02-0025	JMF-2401-02	Soil	Soil	Soil 3	24284	12511
JMF-2401-02-0026	JMF-2401-02	Soil	Soil	Soil 3	17237	10586
JMF-2401-02-0027	JMF-2401-02	Soil	Soil	Soil 3	21438	8228
JMF-2401-02-0028	JMF-2401-02	Soil	Soil	Soil 3	23189	9730
JMF-2401-02-0029	JMF-2401-02	Soil	Soil	Soil 3	21545	9566
JMF-2401-02-0032	JMF-2401-02	Soil	Soil	Soil 3	28912	15325
JMF-2401-02-0033	JMF-2401-02	Soil	Soil	Soil 3	26515	17756
JMF-2401-02-0034	JMF-2401-02	Soil	Soil	Soil 3	15952	11259
JMF-2401-02-0035	JMF-2401-02	Soil	Soil	Soil 3	24716	16214
JMF-2401-02-0036	JMF-2401-02	Soil	Soil	Soil 3	26679	13491
JMF-2401-02-0037	JMF-2401-02	Soil	Soil	Soil 3	21098	12714
JMF-2401-02-0038	JMF-2401-02	Soil	Soil	Soil 3	19994	12512
JMF-2401-04-0004	JMF-2401-04	Soil	Soil	Soil 4	16207	14506	JMF-CTRL-1-0078a19,JMF-CTRL-1-0078a20,JMF-CTRL-1-0078a21,JMF-CTRL-1-0078a24
JMF-2401-04-0005	JMF-2401-04	Soil	Soil	Soil 4	15284	18026	JMF-CTRL-1-0078a19,JMF-CTRL-1-0078a20,JMF-CTRL-1-0078a21,JMF-CTRL-1-0078a24
JMF-2401-04-0006	JMF-2401-04	Soil	Soil	Soil 4	11723	18675	JMF-CTRL-1-0078a19,JMF-CTRL-1-0078a20,JMF-CTRL-1-0078a21,JMF-CTRL-1-0078a24
JMF-2401-04-0007	JMF-2401-04	Soil	Soil	Soil 4	13883	14835	JMF-CTRL-1-0078a19,JMF-CTRL-1-0078a20,JMF-CTRL-1-0078a21,JMF-CTRL-1-0078a24
JMF-2401-04-0009	JMF-2401-04	Soil	Soil	Soil 4	7519	17633	JMF-CTRL-1-0078a19,JMF-CTRL-1-0078a20,JMF-CTRL-1-0078a21,JMF-CTRL-1-0078a24
JMF-2401-04-0010	JMF-2401-04	Soil	Soil	Soil 4	10056	12092	JMF-CTRL-1-0078a19,JMF-CTRL-1-0078a20,JMF-CTRL-1-0078a21,JMF-CTRL-1-0078a24
JMF-2401-04-0011	JMF-2401-04	Soil	Soil	Soil 4	12289	13650	JMF-CTRL-1-0078a19,JMF-CTRL-1-0078a20,JMF-CTRL-1-0078a21,JMF-CTRL-1-0078a24
JMF-2401-04-0012	JMF-2401-04	Soil	Soil	Soil 4	12462	15018	JMF-CTRL-1-0078a19,JMF-CTRL-1-0078a20,JMF-CTRL-1-0078a21,JMF-CTRL-1-0078a24
JMF-2401-04-0013	JMF-2401-04	Soil	Soil	Soil 4	13256	12203	JMF-CTRL-1-0078a19,JMF-CTRL-1-0078a20,JMF-CTRL-1-0078a21,JMF-CTRL-1-0078a24
JMF-2401-04-0014	JMF-2401-04	Soil	Soil	Soil 4	11871	15959	JMF-CTRL-1-0078a19,JMF-CTRL-1-0078a20,JMF-CTRL-1-0078a21,JMF-CTRL-1-0078a24
JMF-2401-04-0015	JMF-2401-04	Soil	Soil	Soil 4	9629	10914	JMF-CTRL-1-0078a19,JMF-CTRL-1-0078a20,JMF-CTRL-1-0078a21,JMF-CTRL-1-0078a24
JMF-2401-04-0016	JMF-2401-04	Soil	Soil	Soil 4	8393	8870	JMF-CTRL-1-0078a19,JMF-CTRL-1-0078a20,JMF-CTRL-1-0078a21,JMF-CTRL-1-0078a24
JMF-2401-04-0017	JMF-2401-04	Soil	Soil	Soil 4	6168	13691	JMF-CTRL-1-0078a19,JMF-CTRL-1-0078a20,JMF-CTRL-1-0078a21,JMF-CTRL-1-0078a24
JMF-2401-04-0019	JMF-2401-04	Soil	Soil	Soil 4	11029	12333	JMF-CTRL-1-0078a19,JMF-CTRL-1-0078a20,JMF-CTRL-1-0078a21,JMF-CTRL-1-0078a24
JMF-2401-04-0020	JMF-2401-04	Soil	Soil	Soil 4	9445	10269	JMF-CTRL-1-0078a19,JMF-CTRL-1-0078a20,JMF-CTRL-1-0078a21,JMF-CTRL-1-0078a24
JMF-2401-04-0021	JMF-2401-04	Soil	Soil	Soil 4	5331	7316	JMF-CTRL-1-0078a19,JMF-CTRL-1-0078a20,JMF-CTRL-1-0078a21,JMF-CTRL-1-0078a24
JMF-2401-04-0022	JMF-2401-04	Soil	Soil	Soil 4	6414	13496	JMF-CTRL-1-0078a19,JMF-CTRL-1-0078a20,JMF-CTRL-1-0078a21,JMF-CTRL-1-0078a24
JMF-2401-04-0023	JMF-2401-04	Soil	Soil	Soil 4	6209	11006	JMF-CTRL-1-0078a19,JMF-CTRL-1-0078a20,JMF-CTRL-1-0078a21,JMF-CTRL-1-0078a24
JMF-2401-04-0024	JMF-2401-04	Soil	Soil	Soil 4	8665	12784	JMF-CTRL-1-0078a19,JMF-CTRL-1-0078a20,JMF-CTRL-1-0078a21,JMF-CTRL-1-0078a24
JMF-2401-04-0025	JMF-2401-04	Soil	Soil	Soil 4	5379	13880	JMF-CTRL-1-0078a19,JMF-CTRL-1-0078a20,JMF-CTRL-1-0078a21,JMF-CTRL-1-0078a24
JMF-2401-04-0026	JMF-2401-04	Soil	Soil	Soil 4	6473	12350	JMF-CTRL-1-0078a19,JMF-CTRL-1-0078a20,JMF-CTRL-1-0078a21,JMF-CTRL-1-0078a24
JMF-2401-04-0028	JMF-2401-04	Soil	Soil	Soil 4	6997	11861	JMF-CTRL-1-0078a19,JMF-CTRL-1-0078a20,JMF-CTRL-1-0078a21,JMF-CTRL-1-0078a24
JMF-2401-04-0029	JMF-2401-04	Soil	Soil	Soil 4	15600	17412	JMF-CTRL-1-0078a19,JMF-CTRL-1-0078a20,JMF-CTRL-1-0078a21,JMF-CTRL-1-0078a24
JMF-2401-04-0030	JMF-2401-04	Soil	Soil	Soil 4	10347	9082	JMF-CTRL-1-0078a19,JMF-CTRL-1-0078a20,JMF-CTRL-1-0078a21,JMF-CTRL-1-0078a24
JMF-2401-04-0032	JMF-2401-04	Soil	Soil	Soil 4	11888	7668	JMF-CTRL-1-0078a19,JMF-CTRL-1-0078a20,JMF-CTRL-1-0078a21,JMF-CTRL-1-0078a24
JMF-2401-04-0033	JMF-2401-04	Soil	Soil	Soil 4	9514	5799	JMF-CTRL-1-0078a19,JMF-CTRL-1-0078a20,JMF-CTRL-1-0078a21,JMF-CTRL-1-0078a24
JMF-2401-04-0035	JMF-2401-04	Soil	Soil	Soil 4	15694	7120	JMF-CTRL-1-0078a19,JMF-CTRL-1-0078a20,JMF-CTRL-1-0078a21,JMF-CTRL-1-0078a24
JMF-2401-04-0037	JMF-2401-04	Soil	Soil	Soil 4	13561	9055	JMF-CTRL-1-0078a19,JMF-CTRL-1-0078a20,JMF-CTRL-1-0078a21,JMF-CTRL-1-0078a24
JMF-2401-04-0039	JMF-2401-04	Soil	Soil	Soil 4	11319	10759	JMF-CTRL-1-0078a19,JMF-CTRL-1-0078a20,JMF-CTRL-1-0078a21,JMF-CTRL-1-0078a24
JMF-2401-04-0044	JMF-2401-04	Soil	Soil	Soil 4	15007	6509	JMF-CTRL-1-0078a19,JMF-CTRL-1-0078a20,JMF-CTRL-1-0078a21,JMF-CTRL-1-0078a24
JMF-2401-04-0061	JMF-2401-04	Soil	Soil	Soil 4	9006	8664	JMF-CTRL-1-0078a19,JMF-CTRL-1-0078a20,JMF-CTRL-1-0078a21,JMF-CTRL-1-0078a24
JMF-2401-04-0069	JMF-2401-04	Soil	Soil	Soil 4	6617	7971	JMF-CTRL-1-0078a19,JMF-CTRL-1-0078a20,JMF-CTRL-1-0078a21,JMF-CTRL-1-0078a24
JMF-2401-04-0074	JMF-2401-04	Soil	Soil	Soil 4	10136	8718	JMF-CTRL-1-0078a19,JMF-CTRL-1-0078a20,JMF-CTRL-1-0078a21,JMF-CTRL-1-0078a24
JMF-2401-04-0075	JMF-2401-04	Soil	Soil	Soil 4	9376	7387	JMF-CTRL-1-0078a19,JMF-CTRL-1-0078a20,JMF-CTRL-1-0078a21,JMF-CTRL-1-0078a24
JMF-2401-04-0076	JMF-2401-04	Soil	Soil	Soil 4	9125	12366	JMF-CTRL-1-0078a19,JMF-CTRL-1-0078a20,JMF-CTRL-1-0078a21,JMF-CTRL-1-0078a24
JMF-2401-04-0077	JMF-2401-04	Soil	Soil	Soil 4	9956	11344	JMF-CTRL-1-0078a19,JMF-CTRL-1-0078a20,JMF-CTRL-1-0078a21,JMF-CTRL-1-0078a24
JMF-2401-04-0078	JMF-2401-04	Soil	Soil	Soil 4	10850	7965	JMF-CTRL-1-0078a19,JMF-CTRL-1-0078a20,JMF-CTRL-1-0078a21,JMF-CTRL-1-0078a24
JMF-2401-04-0080	JMF-2401-04	Soil	Soil	Soil 4	7791	8645	JMF-CTRL-1-0078a19,JMF-CTRL-1-0078a20,JMF-CTRL-1-0078a21,JMF-CTRL-1-0078a24
JMF-2401-04-0081	JMF-2401-04	Soil	Soil	Soil 4	9849	13769	JMF-CTRL-1-0078a19,JMF-CTRL-1-0078a20,JMF-CTRL-1-0078a21,JMF-CTRL-1-0078a24
JMF-2401-04-0082	JMF-2401-04	Soil	Soil	Soil 4	9192	11823	JMF-CTRL-1-0078a19,JMF-CTRL-1-0078a20,JMF-CTRL-1-0078a21,JMF-CTRL-1-0078a24
JMF-2401-04-0085	JMF-2401-04	Soil	Soil	Soil 4	17921	6887	JMF-CTRL-1-0078a19,JMF-CTRL-1-0078a20,JMF-CTRL-1-0078a21,JMF-CTRL-1-0078a24
JMF-2401-04-0094	JMF-2401-04	Soil	Soil	Soil 4	17633	14900	JMF-CTRL-1-0078a19,JMF-CTRL-1-0078a20,JMF-CTRL-1-0078a21,JMF-CTRL-1-0078a24
JMF-2401-04-0095	JMF-2401-04	Soil	Soil	Soil 4	9172	16134	JMF-CTRL-1-0078a19,JMF-CTRL-1-0078a20,JMF-CTRL-1-0078a21,JMF-CTRL-1-0078a24
JMF-2401-04-0096	JMF-2401-04	Soil	Soil	Soil 4	7374	15103	JMF-CTRL-1-0078a19,JMF-CTRL-1-0078a20,JMF-CTRL-1-0078a21,JMF-CTRL-1-0078a24
JMF-2401-04-0097	JMF-2401-04	Soil	Soil	Soil 4	15462	16408	JMF-CTRL-1-0078a19,JMF-CTRL-1-0078a20,JMF-CTRL-1-0078a21,JMF-CTRL-1-0078a24
JMF-2401-04-0099	JMF-2401-04	Soil	Soil	Soil 4	9767	8703	JMF-CTRL-1-0078a19,JMF-CTRL-1-0078a20,JMF-CTRL-1-0078a21,JMF-CTRL-1-0078a24
JMF-2401-04-0100	JMF-2401-04	Soil	Soil	Soil 4	10434	15095	JMF-CTRL-1-0078a19,JMF-CTRL-1-0078a20,JMF-CTRL-1-0078a21,JMF-CTRL-1-0078a24
JMF-2401-04-0103	JMF-2401-04	Soil	Soil	Soil 4	7672	13608	JMF-CTRL-1-0078a19,JMF-CTRL-1-0078a20,JMF-CTRL-1-0078a21,JMF-CTRL-1-0078a24
JMF-2401-04-0108	JMF-2401-04	Soil	Soil	Soil 4	9998	15562	JMF-CTRL-1-0078a19,JMF-CTRL-1-0078a20,JMF-CTRL-1-0078a21,JMF-CTRL-1-0078a24
JMF-2401-04-0109	JMF-2401-04	Soil	Soil	Soil 4	8518	16118	JMF-CTRL-1-0078a19,JMF-CTRL-1-0078a20,JMF-CTRL-1-0078a21,JMF-CTRL-1-0078a24
JMF-2401-04-0111	JMF-2401-04	Soil	Soil	Soil 4	8570	9035	JMF-CTRL-1-0078a19,JMF-CTRL-1-0078a20,JMF-CTRL-1-0078a21,JMF-CTRL-1-0078a24
JMF-2401-04-0112	JMF-2401-04	Soil	Soil	Soil 4	8917	9213	JMF-CTRL-1-0078a19,JMF-CTRL-1-0078a20,JMF-CTRL-1-0078a21,JMF-CTRL-1-0078a24
JMF-2401-04-0113	JMF-2401-04	Soil	Soil	Soil 4	10015	8800	JMF-CTRL-1-0078a19,JMF-CTRL-1-0078a20,JMF-CTRL-1-0078a21,JMF-CTRL-1-0078a24
JMF-2401-04-0114	JMF-2401-04	Soil	Soil	Soil 4	13323	10480	JMF-CTRL-1-0078a19,JMF-CTRL-1-0078a20,JMF-CTRL-1-0078a21,JMF-CTRL-1-0078a24
JMF-2401-04-0116	JMF-2401-04	Soil	Soil	Soil 4	11737	9222	JMF-CTRL-1-0078a19,JMF-CTRL-1-0078a20,JMF-CTRL-1-0078a21,JMF-CTRL-1-0078a24
JMF-2401-04-0118	JMF-2401-04	Soil	Soil	Soil 4	12840	8452	JMF-CTRL-1-0078a19,JMF-CTRL-1-0078a20,JMF-CTRL-1-0078a21,JMF-CTRL-1-0078a24
JMF-2401-04-0119	JMF-2401-04	Soil	Soil	Soil 4	12065	16057	JMF-CTRL-1-0078a19,JMF-CTRL-1-0078a20,JMF-CTRL-1-0078a21,JMF-CTRL-1-0078a24
JMF-2401-04-0120	JMF-2401-04	Soil	Soil	Soil 4	11487	10853	JMF-CTRL-1-0078a19,JMF-CTRL-1-0078a20,JMF-CTRL-1-0078a21,JMF-CTRL-1-0078a24
JMF-2401-04-0121	JMF-2401-04	Soil	Soil	Soil 4	17865	9142	JMF-CTRL-1-0078a19,JMF-CTRL-1-0078a20,JMF-CTRL-1-0078a21,JMF-CTRL-1-0078a24
JMF-2401-04-0122	JMF-2401-04	Soil	Soil	Soil 4	11362	15079	JMF-CTRL-1-0078a19,JMF-CTRL-1-0078a20,JMF-CTRL-1-0078a21,JMF-CTRL-1-0078a24
JMF-2401-04-0123	JMF-2401-04	Soil	Soil	Soil 4	17067	11601	JMF-CTRL-1-0078a19,JMF-CTRL-1-0078a20,JMF-CTRL-1-0078a21,JMF-CTRL-1-0078a24
JMF-2401-04-0124	JMF-2401-04	Soil	Soil	Soil 4	8812	16993	JMF-CTRL-1-0078a19,JMF-CTRL-1-0078a20,JMF-CTRL-1-0078a21,JMF-CTRL-1-0078a24
JMF-2401-04-0125	JMF-2401-04	Soil	Soil	Soil 4	18631	14173	JMF-CTRL-1-0078a19,JMF-CTRL-1-0078a20,JMF-CTRL-1-0078a21,JMF-CTRL-1-0078a24
JMF-2401-04-0126	JMF-2401-04	Soil	Soil	Soil 4	15325	19688	JMF-CTRL-1-0078a19,JMF-CTRL-1-0078a20,JMF-CTRL-1-0078a21,JMF-CTRL-1-0078a24
JMF-2401-04-0127	JMF-2401-04	Soil	Soil	Soil 4	18632	14206	JMF-CTRL-1-0078a19,JMF-CTRL-1-0078a20,JMF-CTRL-1-0078a21,JMF-CTRL-1-0078a24
JMF-2401-04-0128	JMF-2401-04	Soil	Soil	Soil 4	20991	18445	JMF-CTRL-1-0078a19,JMF-CTRL-1-0078a20,JMF-CTRL-1-0078a21,JMF-CTRL-1-0078a24
JMF-2401-04-0129	JMF-2401-04	Soil	Soil	Soil 4	17196	17654	JMF-CTRL-1-0078a19,JMF-CTRL-1-0078a20,JMF-CTRL-1-0078a21,JMF-CTRL-1-0078a24
JMF-2401-04-0130	JMF-2401-04	Soil	Soil	Soil 4	22234	17680	JMF-CTRL-1-0078a19,JMF-CTRL-1-0078a20,JMF-CTRL-1-0078a21,JMF-CTRL-1-0078a24
JMF-2401-04-0131	JMF-2401-04	Soil	Soil	Soil 4	19141	14029	JMF-CTRL-1-0078a19,JMF-CTRL-1-0078a20,JMF-CTRL-1-0078a21,JMF-CTRL-1-0078a24
JMF-2401-04-0133	JMF-2401-04	Soil	Soil	Soil 4	7754	18162	JMF-CTRL-1-0078a19,JMF-CTRL-1-0078a20,JMF-CTRL-1-0078a21,JMF-CTRL-1-0078a24
JMF-2401-04-0135	JMF-2401-04	Soil	Soil	Soil 4	10649	20094	JMF-CTRL-1-0078a19,JMF-CTRL-1-0078a20,JMF-CTRL-1-0078a21,JMF-CTRL-1-0078a24
JMF-2401-04-0136	JMF-2401-04	Soil	Soil	Soil 4	11568	13769	JMF-CTRL-1-0078a19,JMF-CTRL-1-0078a20,JMF-CTRL-1-0078a21,JMF-CTRL-1-0078a24
JMF-2401-04-0137	JMF-2401-04	Soil	Soil	Soil 4	13547	14678	JMF-CTRL-1-0078a19,JMF-CTRL-1-0078a20,JMF-CTRL-1-0078a21,JMF-CTRL-1-0078a24
JMF-2401-04-0138	JMF-2401-04	Soil	Soil	Soil 4	7477	16180	JMF-CTRL-1-0078a19,JMF-CTRL-1-0078a20,JMF-CTRL-1-0078a21,JMF-CTRL-1-0078a24
JMF-2401-04-0139	JMF-2401-04	Soil	Soil	Soil 4	12075	13259	JMF-CTRL-1-0078a19,JMF-CTRL-1-0078a20,JMF-CTRL-1-0078a21,JMF-CTRL-1-0078a24
JMF-2401-04-0140	JMF-2401-04	Soil	Soil	Soil 4	8684	20154	JMF-CTRL-1-0078a19,JMF-CTRL-1-0078a20,JMF-CTRL-1-0078a21,JMF-CTRL-1-0078a24
JMF-2401-04-0141	JMF-2401-04	Soil	Soil	Soil 4	7477	9833	JMF-CTRL-1-0078a19,JMF-CTRL-1-0078a20,JMF-CTRL-1-0078a21,JMF-CTRL-1-0078a24
JMF-2401-04-0142	JMF-2401-04	Soil	Soil	Soil 4	10391	10593	JMF-CTRL-1-0078a19,JMF-CTRL-1-0078a20,JMF-CTRL-1-0078a21,JMF-CTRL-1-0078a24
JMF-2401-04-0143	JMF-2401-04	Soil	Soil	Soil 4	10371	9332	JMF-CTRL-1-0078a19,JMF-CTRL-1-0078a20,JMF-CTRL-1-0078a21,JMF-CTRL-1-0078a24
JMF-2401-04-0146	JMF-2401-04	Soil	Soil	Soil 4	10142	9037	JMF-CTRL-1-0078a19,JMF-CTRL-1-0078a20,JMF-CTRL-1-0078a21,JMF-CTRL-1-0078a24
JMF-2401-04-0147	JMF-2401-04	Soil	Soil	Soil 4	10323	10519	JMF-CTRL-1-0078a19,JMF-CTRL-1-0078a20,JMF-CTRL-1-0078a21,JMF-CTRL-1-0078a24
JMF-2401-04-0148	JMF-2401-04	Soil	Soil	Soil 4	8751	12790	JMF-CTRL-1-0078a19,JMF-CTRL-1-0078a20,JMF-CTRL-1-0078a21,JMF-CTRL-1-0078a24
JMF-2401-04-0150	JMF-2401-04	Soil	Soil	Soil 4	7260	11982	JMF-CTRL-1-0078a19,JMF-CTRL-1-0078a20,JMF-CTRL-1-0078a21,JMF-CTRL-1-0078a24
JMF-2401-04-0151	JMF-2401-04	Soil	Soil	Soil 4	12582	11513	JMF-CTRL-1-0078a19,JMF-CTRL-1-0078a20,JMF-CTRL-1-0078a21,JMF-CTRL-1-0078a24
JMF-2401-04-0154	JMF-2401-04	Soil	Soil	Soil 4	7517	15524	JMF-CTRL-1-0078a19,JMF-CTRL-1-0078a20,JMF-CTRL-1-0078a21,JMF-CTRL-1-0078a24
JMF-2401-04-0155	JMF-2401-04	Soil	Soil	Soil 4	8113	14332	JMF-CTRL-1-0078a19,JMF-CTRL-1-0078a20,JMF-CTRL-1-0078a21,JMF-CTRL-1-0078a24
JMF-2401-04-0156	JMF-2401-04	Soil	Soil	Soil 4	7807	17815	JMF-CTRL-1-0078a19,JMF-CTRL-1-0078a20,JMF-CTRL-1-0078a21,JMF-CTRL-1-0078a24
JMF-2401-04-0157	JMF-2401-04	Soil	Soil	Soil 4	15947	12148	JMF-CTRL-1-0078a19,JMF-CTRL-1-0078a20,JMF-CTRL-1-0078a21,JMF-CTRL-1-0078a24
JMF-2401-04-0158	JMF-2401-04	Soil	Soil	Soil 4	9322	7454	JMF-CTRL-1-0078a19,JMF-CTRL-1-0078a20,JMF-CTRL-1-0078a21,JMF-CTRL-1-0078a24
JMF-2401-04-0159	JMF-2401-04	Soil	Soil	Soil 4	9083	6981	JMF-CTRL-1-0078a19,JMF-CTRL-1-0078a20,JMF-CTRL-1-0078a21,JMF-CTRL-1-0078a24
JMF-2401-04-0160	JMF-2401-04	Soil	Soil	Soil 4	12487	8682	JMF-CTRL-1-0078a19,JMF-CTRL-1-0078a20,JMF-CTRL-1-0078a21,JMF-CTRL-1-0078a24
JMF-2401-04-0163	JMF-2401-04	Soil	Soil	Soil 4	9753	10024	JMF-CTRL-1-0078a19,JMF-CTRL-1-0078a20,JMF-CTRL-1-0078a21,JMF-CTRL-1-0078a24
JMF-2401-04-0164	JMF-2401-04	Soil	Soil	Soil 4	14278	10440	JMF-CTRL-1-0078a19,JMF-CTRL-1-0078a20,JMF-CTRL-1-0078a21,JMF-CTRL-1-0078a24
JMF-2401-04-0165	JMF-2401-04	Soil	Soil	Soil 4	12099	8027	JMF-CTRL-1-0078a19,JMF-CTRL-1-0078a20,JMF-CTRL-1-0078a21,JMF-CTRL-1-0078a24
JMF-2401-04-0166	JMF-2401-04	Soil	Soil	Soil 4	14808	11250	JMF-CTRL-1-0078a19,JMF-CTRL-1-0078a20,JMF-CTRL-1-0078a21,JMF-CTRL-1-0078a24
JMF-2401-04-0167	JMF-2401-04	Soil	Soil	Soil 4	12611	11271	JMF-CTRL-1-0078a19,JMF-CTRL-1-0078a20,JMF-CTRL-1-0078a21,JMF-CTRL-1-0078a24
JMF-2401-04-0168	JMF-2401-04	Soil	Soil	Soil 4	12337	13726	JMF-CTRL-1-0078a19,JMF-CTRL-1-0078a20,JMF-CTRL-1-0078a21,JMF-CTRL-1-0078a24
JMF-2401-04-0169	JMF-2401-04	Soil	Soil	Soil 4	15607	12625	JMF-CTRL-1-0078a19,JMF-CTRL-1-0078a20,JMF-CTRL-1-0078a21,JMF-CTRL-1-0078a24
JMF-2401-04-0170	JMF-2401-04	Soil	Soil	Soil 4	11704	11088	JMF-CTRL-1-0078a19,JMF-CTRL-1-0078a20,JMF-CTRL-1-0078a21,JMF-CTRL-1-0078a24
JMF-2401-04-0171	JMF-2401-04	Soil	Soil	Soil 4	12759	17492	JMF-CTRL-1-0078a19,JMF-CTRL-1-0078a20,JMF-CTRL-1-0078a21,JMF-CTRL-1-0078a24
JMF-2401-04-0172	JMF-2401-04	Soil	Soil	Soil 4	14497	13833	JMF-CTRL-1-0078a19,JMF-CTRL-1-0078a20,JMF-CTRL-1-0078a21,JMF-CTRL-1-0078a24
JMF-2401-04-0173	JMF-2401-04	Soil	Soil	Soil 4	14806	11343	JMF-CTRL-1-0078a19,JMF-CTRL-1-0078a20,JMF-CTRL-1-0078a21,JMF-CTRL-1-0078a24
JMF-2401-04-0174	JMF-2401-04	Soil	Soil	Soil 4	13787	18164	JMF-CTRL-1-0078a19,JMF-CTRL-1-0078a20,JMF-CTRL-1-0078a21,JMF-CTRL-1-0078a24
JMF-2401-04-0175	JMF-2401-04	Soil	Soil	Soil 4	12660	17866	JMF-CTRL-1-0078a19,JMF-CTRL-1-0078a20,JMF-CTRL-1-0078a21,JMF-CTRL-1-0078a24
JMF-2401-04-0176	JMF-2401-04	Soil	Soil	Soil 4	13676	13999	JMF-CTRL-1-0078a19,JMF-CTRL-1-0078a20,JMF-CTRL-1-0078a21,JMF-CTRL-1-0078a24
JMF-2401-04-0177	JMF-2401-04	Soil	Soil	Soil 4	7976	10826	JMF-CTRL-1-0078a19,JMF-CTRL-1-0078a20,JMF-CTRL-1-0078a21,JMF-CTRL-1-0078a24
JMF-2401-04-0178	JMF-2401-04	Soil	Soil	Soil 4	12908	8498	JMF-CTRL-1-0078a19,JMF-CTRL-1-0078a20,JMF-CTRL-1-0078a21,JMF-CTRL-1-0078a24
JMF-2401-04-0179	JMF-2401-04	Soil	Soil	Soil 4	11804	11292	JMF-CTRL-1-0078a19,JMF-CTRL-1-0078a20,JMF-CTRL-1-0078a21,JMF-CTRL-1-0078a24
JMF-2401-04-0180	JMF-2401-04	Soil	Soil	Soil 4	9647	12164	JMF-CTRL-1-0078a19,JMF-CTRL-1-0078a20,JMF-CTRL-1-0078a21,JMF-CTRL-1-0078a24
JMF-2401-04-0181	JMF-2401-04	Soil	Soil	Soil 4	10507	7519	JMF-CTRL-1-0078a19,JMF-CTRL-1-0078a20,JMF-CTRL-1-0078a21,JMF-CTRL-1-0078a24
JMF-2401-04-0182	JMF-2401-04	Soil	Soil	Soil 4	10729	9407	JMF-CTRL-1-0078a19,JMF-CTRL-1-0078a20,JMF-CTRL-1-0078a21,JMF-CTRL-1-0078a24
JMF-2401-04-0183	JMF-2401-04	Soil	Soil	Soil 4	13872	13312	JMF-CTRL-1-0078a19,JMF-CTRL-1-0078a20,JMF-CTRL-1-0078a21,JMF-CTRL-1-0078a24
JMF-2401-04-0184	JMF-2401-04	Soil	Soil	Soil 4	11006	13971	JMF-CTRL-1-0078a19,JMF-CTRL-1-0078a20,JMF-CTRL-1-0078a21,JMF-CTRL-1-0078a24
JMF-2401-04-0185	JMF-2401-04	Soil	Soil	Soil 4	13535	10935	JMF-CTRL-1-0078a19,JMF-CTRL-1-0078a20,JMF-CTRL-1-0078a21,JMF-CTRL-1-0078a24
JMF-2401-04-0186	JMF-2401-04	Soil	Soil	Soil 4	11382	17059	JMF-CTRL-1-0078a19,JMF-CTRL-1-0078a20,JMF-CTRL-1-0078a21,JMF-CTRL-1-0078a24
JMF-2401-04-0187	JMF-2401-04	Soil	Soil	Soil 4	13463	12576	JMF-CTRL-1-0078a19,JMF-CTRL-1-0078a20,JMF-CTRL-1-0078a21,JMF-CTRL-1-0078a24
JMF-2401-04-0188	JMF-2401-04	Soil	Soil	Soil 4	10197	12583	JMF-CTRL-1-0078a19,JMF-CTRL-1-0078a20,JMF-CTRL-1-0078a21,JMF-CTRL-1-0078a24
JMF-2401-04-0189	JMF-2401-04	Soil	Soil	Soil 4	13421	10436	JMF-CTRL-1-0078a19,JMF-CTRL-1-0078a20,JMF-CTRL-1-0078a21,JMF-CTRL-1-0078a24
JMF-2401-04-0190	JMF-2401-04	Soil	Soil	Soil 4	13323	10509	JMF-CTRL-1-0078a19,JMF-CTRL-1-0078a20,JMF-CTRL-1-0078a21,JMF-CTRL-1-0078a24
JMF-2401-04-0192	JMF-2401-04	Soil	Soil	Soil 4	11888	6895	JMF-CTRL-1-0078a19,JMF-CTRL-1-0078a20,JMF-CTRL-1-0078a21,JMF-CTRL-1-0078a24
JMF-2401-04-0193	JMF-2401-04	Soil	Soil	Soil 4	13966	8043	JMF-CTRL-1-0078a19,JMF-CTRL-1-0078a20,JMF-CTRL-1-0078a21,JMF-CTRL-1-0078a24
JMF-2401-04-0194	JMF-2401-04	Soil	Soil	Soil 4	12851	6963	JMF-CTRL-1-0078a19,JMF-CTRL-1-0078a20,JMF-CTRL-1-0078a21,JMF-CTRL-1-0078a24
JMF-2401-04-0196	JMF-2401-04	Soil	Soil	Soil 4	16139	6004	JMF-CTRL-1-0078a19,JMF-CTRL-1-0078a20,JMF-CTRL-1-0078a21,JMF-CTRL-1-0078a24
JMF-2401-04-0197	JMF-2401-04	Soil	Soil	Soil 4	9213	15238	JMF-CTRL-1-0078a19,JMF-CTRL-1-0078a20,JMF-CTRL-1-0078a21,JMF-CTRL-1-0078a24
JMF-2401-04-0199	JMF-2401-04	Soil	Soil	Soil 4	6498	7403	JMF-CTRL-1-0078a19,JMF-CTRL-1-0078a20,JMF-CTRL-1-0078a21,JMF-CTRL-1-0078a24
JMF-2401-04-0200	JMF-2401-04	Soil	Soil	Soil 4	5434	13015	JMF-CTRL-1-0078a19,JMF-CTRL-1-0078a20,JMF-CTRL-1-0078a21,JMF-CTRL-1-0078a24
JMF-2401-04-0201	JMF-2401-04	Soil	Soil	Soil 4	8064	12902	JMF-CTRL-1-0078a19,JMF-CTRL-1-0078a20,JMF-CTRL-1-0078a21,JMF-CTRL-1-0078a24
JMF-2401-04-0204	JMF-2401-04	Soil	Soil	Soil 4	6625	13410	JMF-CTRL-1-0078a19,JMF-CTRL-1-0078a20,JMF-CTRL-1-0078a21,JMF-CTRL-1-0078a24
JMF-2401-04-0205	JMF-2401-04	Soil	Soil	Soil 4	6685	10789	JMF-CTRL-1-0078a19,JMF-CTRL-1-0078a20,JMF-CTRL-1-0078a21,JMF-CTRL-1-0078a24
JMF-2401-04-0206	JMF-2401-04	Soil	Soil	Soil 4	10709	9479	JMF-CTRL-1-0078a19,JMF-CTRL-1-0078a20,JMF-CTRL-1-0078a21,JMF-CTRL-1-0078a24
JMF-2401-04-0207	JMF-2401-04	Soil	Soil	Soil 4	5233	9158	JMF-CTRL-1-0078a19,JMF-CTRL-1-0078a20,JMF-CTRL-1-0078a21,JMF-CTRL-1-0078a24
JMF-2401-04-0208	JMF-2401-04	Soil	Soil	Soil 4	7148	9465	JMF-CTRL-1-0078a19,JMF-CTRL-1-0078a20,JMF-CTRL-1-0078a21,JMF-CTRL-1-0078a24
JMF-2401-04-0209	JMF-2401-04	Soil	Soil	Soil 4	7546	7547	JMF-CTRL-1-0078a19,JMF-CTRL-1-0078a20,JMF-CTRL-1-0078a21,JMF-CTRL-1-0078a24
JMF-2401-04-0211	JMF-2401-04	Soil	Soil	Soil 4	7710	9269	JMF-CTRL-1-0078a19,JMF-CTRL-1-0078a20,JMF-CTRL-1-0078a21,JMF-CTRL-1-0078a24
JMF-2401-04-0217	JMF-2401-04	Soil	Soil	Soil 4	5225	7334	JMF-CTRL-1-0078a19,JMF-CTRL-1-0078a20,JMF-CTRL-1-0078a21,JMF-CTRL-1-0078a24
JMF-2401-04-0226	JMF-2401-04	Soil	Soil	Soil 4	5643	9800	JMF-CTRL-1-0078a19,JMF-CTRL-1-0078a20,JMF-CTRL-1-0078a21,JMF-CTRL-1-0078a24
JMF-2401-04-0228	JMF-2401-04	Soil	Soil	Soil 4	7761	11040	JMF-CTRL-1-0078a19,JMF-CTRL-1-0078a20,JMF-CTRL-1-0078a21,JMF-CTRL-1-0078a24
JMF-2401-04-0229	JMF-2401-04	Soil	Soil	Soil 4	6180	12681	JMF-CTRL-1-0078a19,JMF-CTRL-1-0078a20,JMF-CTRL-1-0078a21,JMF-CTRL-1-0078a24
JMF-2401-04-0231	JMF-2401-04	Soil	Soil	Soil 4	8099	8373	JMF-CTRL-1-0078a19,JMF-CTRL-1-0078a20,JMF-CTRL-1-0078a21,JMF-CTRL-1-0078a24
JMF-2401-05-0001	JMF-2401-05	Soil	Soil	Soil 5	9357	6092
JMF-2401-05-0002	JMF-2401-05	Soil	Soil	Soil 5	12885	6574
JMF-2401-05-0003	JMF-2401-05	Soil	Soil	Soil 5	14163	6739
JMF-2401-05-0004	JMF-2401-05	Soil	Soil	Soil 5	14574	7844
JMF-2401-05-0005	JMF-2401-05	Soil	Soil	Soil 5	16345	9755
JMF-2401-05-0006	JMF-2401-05	Soil	Soil	Soil 5	15740	8283
JMF-2401-05-0007	JMF-2401-05	Soil	Soil	Soil 5	13797	6593
JMF-2401-05-0008	JMF-2401-05	Soil	Soil	Soil 5	18342	10867
JMF-2401-05-0009	JMF-2401-05	Soil	Soil	Soil 5	12666	6397
JMF-2401-05-0010	JMF-2401-05	Soil	Soil	Soil 5	20364	12813
JMF-2401-05-0011	JMF-2401-05	Soil	Soil	Soil 5	12318	6363
JMF-2401-05-0012	JMF-2401-05	Soil	Soil	Soil 5	10332	7102
JMF-2401-05-0013	JMF-2401-05	Soil	Soil	Soil 5	18686	12918
JMF-2401-05-0014	JMF-2401-05	Soil	Soil	Soil 5	22476	9619
JMF-2401-05-0015	JMF-2401-05	Soil	Soil	Soil 5	17358	6262
JMF-2401-05-0016	JMF-2401-05	Soil	Soil	Soil 5	20262	11024
JMF-2401-05-0017	JMF-2401-05	Soil	Soil	Soil 5	16640	10718
JMF-2401-05-0018	JMF-2401-05	Soil	Soil	Soil 5	19294	11091
JMF-2401-05-0019	JMF-2401-05	Soil	Soil	Soil 5	16062	8412
JMF-2401-05-0020	JMF-2401-05	Soil	Soil	Soil 5	16999	11195
JMF-2401-05-0021	JMF-2401-05	Soil	Soil	Soil 5	15024	10617
JMF-2401-05-0022	JMF-2401-05	Soil	Soil	Soil 5	14636	8012
JMF-2401-05-0023	JMF-2401-05	Soil	Soil	Soil 5	23746	14469
JMF-2401-05-0024	JMF-2401-05	Soil	Soil	Soil 5	19425	7647
JMF-2401-05-0025	JMF-2401-05	Soil	Soil	Soil 5	33985	21698
JMF-2401-05-0026	JMF-2401-05	Soil	Soil	Soil 5	21333	15682
JMF-2401-05-0027	JMF-2401-05	Soil	Soil	Soil 5	19614	14949
JMF-2401-05-0028	JMF-2401-05	Soil	Soil	Soil 5	32823	19060
JMF-2401-05-0029	JMF-2401-05	Soil	Soil	Soil 5	27895	15692
JMF-2401-05-0030	JMF-2401-05	Soil	Soil	Soil 5	27866	17825
JMF-2401-05-0031	JMF-2401-05	Soil	Soil	Soil 5	31308	16366
JMF-2401-05-0032	JMF-2401-05	Soil	Soil	Soil 5	16101	7415
JMF-2401-05-0033	JMF-2401-05	Soil	Soil	Soil 5	22044	10657
JMF-2401-05-0034	JMF-2401-05	Soil	Soil	Soil 5	22803	11736
JMF-2401-05-0035	JMF-2401-05	Soil	Soil	Soil 5	25599	11689
JMF-2401-05-0036	JMF-2401-05	Soil	Soil	Soil 5	27071	13929
JMF-2401-05-0037	JMF-2401-05	Soil	Soil	Soil 5	28831	12506
JMF-2401-05-0038	JMF-2401-05	Soil	Soil	Soil 5	19963	9111
JMF-2401-05-0039	JMF-2401-05	Soil	Soil	Soil 5	30768	12500
JMF-2401-05-0040	JMF-2401-05	Soil	Soil	Soil 5	19040	9872
JMF-2401-05-0041	JMF-2401-05	Soil	Soil	Soil 5	23099	10756
JMF-2401-05-0042	JMF-2401-05	Soil	Soil	Soil 5	20558	11820
JMF-2401-05-0043	JMF-2401-05	Soil	Soil	Soil 5	22764	12856
JMF-2401-05-0044	JMF-2401-05	Soil	Soil	Soil 5	16904	6962
JMF-2401-05-0045	JMF-2401-05	Soil	Soil	Soil 5	19152	7175
JMF-2401-05-0046	JMF-2401-05	Soil	Soil	Soil 5	9773	11862
JMF-2401-05-0047	JMF-2401-05	Soil	Soil	Soil 5	12069	13393
JMF-2401-05-0048	JMF-2401-05	Soil	Soil	Soil 5	10916	12859
JMF-2401-05-0049	JMF-2401-05	Soil	Soil	Soil 5	9771	13805
JMF-2401-05-0050	JMF-2401-05	Soil	Soil	Soil 5	18278	14486
JMF-2401-05-0053	JMF-2401-05	Soil	Soil	Soil 5	35882	11150
JMF-2401-05-0054	JMF-2401-05	Soil	Soil	Soil 5	36326	9959
JMF-2401-05-0055	JMF-2401-05	Soil	Soil	Soil 5	23673	11525
JMF-2401-05-0056	JMF-2401-05	Soil	Soil	Soil 5	25817	12700
JMF-2401-05-0057	JMF-2401-05	Soil	Soil	Soil 5	28628	17233
JMF-2401-05-0058	JMF-2401-05	Soil	Soil	Soil 5	20178	10127
JMF-2401-05-0059	JMF-2401-05	Soil	Soil	Soil 5	16912	9012
JMF-2401-05-0060	JMF-2401-05	Soil	Soil	Soil 5	24574	10901
JMF-2401-05-0061	JMF-2401-05	Soil	Soil	Soil 5	15009	6506
JMF-2401-05-0062	JMF-2401-05	Soil	Soil	Soil 5	14135	6768
JMF-2401-05-0063	JMF-2401-05	Soil	Soil	Soil 5	23948	10446
JMF-2407-25-0001	JMF-2407-25	Sponge	Ocean	Sponge	14034	8910
JMF-2407-25-0003	JMF-2407-25	Sponge	Ocean	Sponge	13368	7493
JMF-2407-25-0004	JMF-2407-25	Sponge	Ocean	Sponge	11347	14426
JMF-2407-25-0005	JMF-2407-25	Sponge	Ocean	Sponge	12872	10669
JMF-2407-25-0010	JMF-2407-25	Sponge	Ocean	Sponge	5436	6900
JMF-2407-25-0013	JMF-2407-25	Sponge	Ocean	Sponge	8267	14795
JMF-2407-25-0014	JMF-2407-25	Sponge	Ocean	Sponge	7754	11311
JMF-2407-25-0015	JMF-2407-25	Sponge	Ocean	Sponge	7707	16170
JMF-2407-25-0016	JMF-2407-25	Sponge	Ocean	Sponge	5217	7884

## Sheet: TableS2
Table S2. Taxonomy classification by the SILVA database and Greengene2 database.
	Phylum	Class	Order	Family	Genus	Species
SILVA	0.9658	0.9296	0.8512	0.5859	0.2581	0.0226
GreenGene2	0.931	0.8885	0.8142	0.7385	0.5066	0.3343

## Sheet: TableS3
TableS3. Percentage of ASVs in different habitats can not be mapped to the SILVA and Greengene2 database with >94.5% or >99% hits.
	Greengene2 backbone			Greengene2 full			SILVA
Sample type	EXT_99	EMP_99		EXT_99	EMP_99		EXT_99	EMP_99
Cow stool	0.626	0.675		0.411	0.466		0.178	0.205
Groundwater	0.87	0.857		0.844	0.824		0.657	0.604
Human stool	0.386	0.287		0.214	0.122		0.215	0.131
Mice stool	0.506	0.49		0.078	0.027		0.083	0.068
Open ocean	0.519	0.447		0.469	0.406		0.286	0.228
Soil	0.785	0.727		0.676	0.607		0.389	0.287
Sponge	0.651	0.6		0.602	0.558		0.226	0.186
Surface water	0.745	0.709		0.695	0.658		0.415	0.356
	Greengene2 backbone			Greengene2 full			SILVA
Sample type	EXT_94.5	EMP_94.5		EXT_94.5	EMP_94.5		EXT_94.5	EMP_94.5
Cow stool	0.207	0.21		0.081	0.077		0.014	0.017
Groundwater	0.643	0.597		0.582	0.536		0.316	0.25
Human stool	0.128	0.083		0.013	0.009		0.044	0.02
Mice stool	0.102	0.091		0.007	0.002		0.012	0.015
Open ocean	0.251	0.207		0.182	0.157		0.086	0.074
Soil	0.454	0.35		0.282	0.178		0.112	0.043
Sponge	0.338	0.283		0.27	0.226		0.06	0.03
Surface water	0.476	0.434		0.39	0.354		0.14	0.113

## Sheet: TableS4
TableS4. Percentage of archaeal ASVs in different habitats can not be mapped to the SILVA and Greengene2 database with >94.5% or >99% hits.
	Greengene2 backbone			Greengene2 full			SILVA
Sample type	EXT_99	EMP_99		EXT_99	EMP_99		EXT_99	EMP_99
Cow stool	0.133333	0.0714286		0.133333	0.0714286		0	0
Groundwater	0.988791	0.992923		0.98538	0.990564		0.857212	0.868111
Human stool	0	0		0	0		0	0
Mice stool
Open ocean	0.751515	0.756233		0.712121	0.728532		0.466667	0.537396
Soil	0.891135	0.916667		0.846034	0.884868		0.48367	0.578947
Sponge	0.421053	0.35		0.368421	0.3		0.105263	0.15
Surface water	0.960854	0.978571		0.953737	0.972857		0.715302	0.78
	Greengene2 backbone			Greengene2 full			SILVA
Sample type	EXT_94.5	EMP_94.5		EXT_94.5	EMP_94.5		EXT_94.5	EMP_94.5
Cow stool	0	0		0	0		0	0
Groundwater	0.942495	0.955608		0.92154	0.938023		0.519006	0.492172
Human stool	0	0		0	0		0	0
Mice stool
Open ocean	0.557576	0.578947		0.478788	0.534626		0.206061	0.232687
Soil	0.586314	0.682018		0.539658	0.634868		0.160187	0.201754
Sponge	0.0526316	0.1		0.0526316	0.1		0.0526316	0.05
Surface water	0.854093	0.917143		0.839858	0.898571		0.313167	0.377143

## Sheet: TableS5
Table S5. Phyla-specific in silico coverage of the three analyzed 16S rRNA gene V4 region primer pair versions using the SILVA database (SILVA_138.2_SSURef_NR99) as reference. Numbers indicate the percentage of sequences from each phylum in the SILVA database covered without mismatch or with one mismatch by the V4-EMP (Parada, Needham, and Fuhrman, 2016; Apprill et al., 2015), V4-CPR (Hu et al., …
Phylum	Number of	0 mismatch			1 mismatch
	sequences	V4-EMP	V4-CPR	V4-EXT	V4-EMP	V4-CPR	V4-EXT
Thermoproteota	7628	84.6	0.2	85.8	96.5	94.3	96.9
Halobacteriota	5482	88.2	0.1	89	96.3	82.1	86.2
Thermoplasmatota	2897	85.8	0.1	89.6	96.1	93.9	96.4
Methanobacteriota	2051	79.5	5.7	80.6	95.6	84	96.1
Asgardarchaeota	670	70	0.3	80.6	89.4	86.9	90.2
Nanoarchaeota	550	69.3	22.7	70.9	78	77.3	78
Aenigmarchaeota	319	34.5	0	37.6	81.2	38.9	82.5
Hadarchaeota	300	85.3	0.3	86.3	94	91.7	94
Hydrothermarchaeota	212	87.7	0	89.2	96.2	92.5	96.7
Micrarchaeota	88	20.5	0	20.5	55.7	27.3	55.7
Korarchaeota	62	43.6	0	43.6	93.6	46.8	93.6
Iainarchaeota	46	4.4	0	76.1	78.3	80.4	87
Altiarchaeota	41	0	0	7.3	97.6	9.8	97.6
Nanohaloarchaeota	34	0	0	0	88.2	0	88.2
Incertae Sedis	9	55.6	0	55.6	66.7	66.7	66.7
Pseudomonadota	136258	90.1	90.8	90.8	96.6	96.9	96.9
Bacillota	117413	86.5	87.3	87.4	95	95.3	95.3
Bacteroidota	43779	87.2	89.2	89.2	96.9	97.1	97.2
Actinomycetota	39595	79.6	81.6	81.7	93.9	94.8	94.9
Acidobacteriota	11562	90.7	91.3	91.3	97.5	97.7	97.7
Cyanobacteriota	10109	75.9	84.2	84.2	91.2	93.5	93.5
Chloroflexota	9069	56.7	76	76	89.5	95.2	95.2
Planctomycetota	8686	81.9	88.3	88.3	96.8	97.4	97.4
Thermodesulfobacteriota	7941	87.6	89.6	89.6	97	97.2	97.2
Verrucomicrobiota	6153	84.7	87.6	87.6	96.3	96.6	96.6
Campylobacterota	4820	93	93.3	93.3	98.2	98.2	98.3
Patescibacteria	4544	19.6	88.9	88.9	69.6	98.5	98.5
Spirochaetota	4183	71.7	79.6	79.6	96.6	97.1	97.1
Myxococcota	3064	90.8	91.5	91.5	97.9	98	98
Gemmatimonadota	2121	88.2	88.7	88.7	96.2	96.3	96.3
Fusobacteriota	1838	86.4	86.7	86.7	95.7	95.8	95.9
Rhodothermota	1751	89.5	90	90	95.1	95.2	95.2
Bdellovibrionota	1675	88.8	91.7	91.7	98.3	98.5	98.5
Nitrospirota	1251	89.7	90.3	90.3	97.8	97.9	97.9
Synergistota	943	88.3	89	89	97.2	97.5	97.5
Other phyla	34799	81.6	38	86.9	95.9	91.7	94.7
Mitochondria	1289	49.4	70.6	70.8	79.6	87	87
Chloroplast	12327	24.1	29.1	29.1	32.3	42.6	42.6
Eukaryota	58941	0.1	0.9	0.9	2	15.4	15.4

## Sheet: TableS6
Table S6. The percentage of sequences classified as chloroplast, mitochondrial, or eukaryotic 16S or 18S rRNA genes in the V4-EMP and V4-EXT datasets obtained from different sample types. The grey background and bold font indicates that a significant difference (pairwise Wilcoxon test, p<0.05) was detected between the V4-EMP and V4-EXT datasets.
Environments	Chloroplast 16S rRNA gene		Mitochondria 16S rRNA gene		Eukaryotic 18S rRNA gene
	V4-EMP	V4-EXT	V4-EMP	V4-EXT	V4-EMP	V4-EXT
Soil (361)	1.46	1.37	2.83	8.34	0.02	0.01
Freshwater (155)	6.29	5.14	0.91	5.13	0	0.01
Ocean (169)	15.71	17.66	2.02	6.83	0	0
Faeces (253)	0.02	0.02	0	0.08	0	0

## Sheet: TableS7
Table S7. Fold changes in the relative abundances of each phylum in different datasets generated by the V4-EMP and V4-EXT primer pair originally and after Patescibacterial sequenced were removed.
Phylum	Sample	V4-EMP	V4-EXT	FC	Bias
Halobacterota	Soil 5	0.0288262	0.000594216	-5.60025	More abundant with V4-EMP
Halobacterota	Groundwater	0.0178471	0.000380714	-5.55084	More abundant with V4-EMP
Campylobacterota	Sponge	0.013916	0.000770001	-4.17574	More abundant with V4-EMP
Halobacterota	Soil 3	0.117589	0.00947387	-3.63366	More abundant with V4-EMP
Thermoplasmatota	Soil 3	0.13871	0.0125289	-3.46874	More abundant with V4-EMP
Halobacterota	Surface Water	0.0237127	0.00233113	-3.34656	More abundant with V4-EMP
Hydrothermarchaeota	Groundwater	0.0346082	0.00390844	-3.14645	More abundant with V4-EMP
Euryarchaeota	Surface Water	0.0204861	0.00326859	-2.6479	More abundant with V4-EMP
SAR324 clade(Marine group B)	Soil 5	0.0416473	0.00791052	-2.39638	More abundant with V4-EMP
RCP2-54	Soil 3	0.0426245	0.00865717	-2.29972	More abundant with V4-EMP
Euryarchaeota	Soil 3	0.047622	0.010266	-2.21375	More abundant with V4-EMP
Thermoplasmatota	Soil 1	0.020109	0.00473005	-2.08792	More abundant with V4-EMP
Aenigmarchaeota	Soil 4	0.0216412	0.00533128	-2.02123	More abundant with V4-EMP
Nanoarchaeota	Soil 3	0.0813978	0.0202029	-2.01043	More abundant with V4-EMP
RCP2-54	Soil 5	0.173477	0.0450249	-1.94595	More abundant with V4-EMP
Fibrobacterota	Soil 5	0.108356	0.0286612	-1.91861	More abundant with V4-EMP
Thermoplasmatota	Groundwater	0.997056	0.270081	-1.88428	More abundant with V4-EMP
FCPU426	Soil 5	0.0375751	0.0102056	-1.88041	More abundant with V4-EMP
Thermoplasmatota	Soil 4	1.17052	0.332697	-1.81487	More abundant with V4-EMP
Thermoplasmatota	Open ocean	6.3863	1.92623	-1.7292	More abundant with V4-EMP
Euryarchaeota	Soil 5	0.0338936	0.0102547	-1.72473	More abundant with V4-EMP
Nitrospirota	Soil 4	0.628514	0.195847	-1.68222	More abundant with V4-EMP
Nanoarchaeota	Surface Water	0.630056	0.200618	-1.65103	More abundant with V4-EMP
SAR324 clade(Marine group B)	Soil 4	0.0406621	0.013447	-1.59641	More abundant with V4-EMP
Nanoarchaeota	Groundwater	21.5952	7.17493	-1.58967	More abundant with V4-EMP
Euryarchaeota	Human Stool 2	0.275691	0.0919222	-1.58457	More abundant with V4-EMP
Micrarchaeota	Soil 1	0.0103949	0.00355399	-1.54836	More abundant with V4-EMP
Thermoplasmatota	Soil 5	0.0960355	0.033083	-1.53748	More abundant with V4-EMP
Aenigmarchaeota	Groundwater	0.472052	0.164792	-1.5183	More abundant with V4-EMP
Desulfobacterota	Sponge	0.03241	0.0113419	-1.51477	More abundant with V4-EMP
Verrucomicrobiota	Human Stool 1	1.97975	0.697983	-1.50405	More abundant with V4-EMP
Nanoarchaeota	Soil 2	0.0209405	0.0074133	-1.49811	More abundant with V4-EMP
Myxococcota	Soil 5	1.7409	0.621509	-1.48599	More abundant with V4-EMP
Nanoarchaeota	Soil 5	0.533243	0.19366	-1.46127	More abundant with V4-EMP
RCP2-54	Groundwater	0.0212655	0.00774739	-1.45674	More abundant with V4-EMP
Nanoarchaeota	Soil 1	0.0226844	0.00851567	-1.41351	More abundant with V4-EMP
Nitrospirota	Soil 5	0.44099	0.166765	-1.40293	More abundant with V4-EMP
Euryarchaeota	Human Stool 1	0.0664721	0.0252441	-1.3968	More abundant with V4-EMP
Elusimicrobiota	Soil 3	0.068716	0.0264955	-1.3749	More abundant with V4-EMP
Nitrospirota	Soil 3	0.730815	0.292965	-1.31878	More abundant with V4-EMP
Halobacterota	Cow stool	0.147346	0.0600635	-1.29465	More abundant with V4-EMP
Euryarchaeota	Cow stool	2.9014	1.20872	-1.26327	More abundant with V4-EMP
Thermoplasmatota	Cow stool	0.137268	0.0576315	-1.25206	More abundant with V4-EMP
Gemmatimonadota	Groundwater	0.0760794	0.0320873	-1.2455	More abundant with V4-EMP
FCPU426	Soil 2	0.251318	0.106401	-1.24001	More abundant with V4-EMP
FCPU426	Soil 4	0.0878496	0.0372087	-1.23939	More abundant with V4-EMP
Nanoarchaeota	Soil 4	2.41628	1.03717	-1.22014	More abundant with V4-EMP
Firmicutes	Soil 5	12.6887	5.46565	-1.21507	More abundant with V4-EMP
Thermoplasmatota	Surface Water	0.0120807	0.0052053	-1.21465	More abundant with V4-EMP
Nitrospirota	Groundwater	0.659958	0.290214	-1.18526	More abundant with V4-EMP
Myxococcota	Soil 3	0.831846	0.366015	-1.18441	More abundant with V4-EMP
SAR324 clade(Marine group B)	Surface Water	0.0237892	0.0105315	-1.17559	More abundant with V4-EMP
Elusimicrobiota	Soil 5	0.408019	0.181564	-1.16815	More abundant with V4-EMP
Euryarchaeota	Groundwater	0.0363188	0.0165696	-1.13218	More abundant with V4-EMP
Nitrospirota	Surface Water	0.0636984	0.0299318	-1.08958	More abundant with V4-EMP
Bacteroidota	Sponge	1.95863	0.92681	-1.0795	More abundant with V4-EMP
Nitrospirota	Sponge	3.37161	1.68759	-0.998477	Equally detected
Gemmatimonadota	Soil 5	1.28861	0.647757	-0.992295	Equally detected
NB1-j	Groundwater	0.0212038	0.0108124	-0.971639	Equally detected
Myxococcota	Soil 4	1.08169	0.553652	-0.966243	Equally detected
Nitrospirota	Soil 1	0.353242	0.181452	-0.961075	Equally detected
Fibrobacterota	Soil 4	0.101676	0.0543309	-0.90413	Equally detected
Sumerlaeota	Groundwater	0.0154695	0.00830977	-0.89655	Equally detected
Entotheonellaeota	Sponge	0.636043	0.348154	-0.869397	Equally detected
Bacteroidota	Soil 5	9.35926	5.16005	-0.85901	Equally detected
NB1-j	Soil 4	0.060546	0.0336074	-0.849252	Equally detected
Gemmatimonadota	Soil 3	0.674115	0.374594	-0.847667	Equally detected
Myxococcota	Groundwater	1.01521	0.564786	-0.846007	Equally detected
Acidobacteriota	Groundwater	1.99734	1.11269	-0.844031	Equally detected
MBNT15	Soil 2	0.111323	0.0628132	-0.825615	Equally detected
Dependentiae	Soil 3	0.360382	0.204294	-0.818882	Equally detected
Dependentiae	Soil 5	0.183314	0.104534	-0.81035	Equally detected
Desulfobacterota	Soil 5	0.481637	0.275088	-0.808053	Equally detected
Firmicutes	Sponge	0.0174239	0.00996024	-0.806813	Equally detected
Firmicutes	Soil 3	13.4677	7.74642	-0.797901	Equally detected
Bdellovibrionota	Soil 5	1.18214	0.688453	-0.779973	Equally detected
NB1-j	Soil 5	0.0166182	0.00968298	-0.779239	Equally detected
Micrarchaeota	Surface Water	0.0494283	0.0289016	-0.774186	Equally detected
Entotheonellaeota	Surface Water	0.0311331	0.018239	-0.771426	Equally detected
Dependentiae	Soil 4	0.415159	0.244082	-0.766299	Equally detected
Bacteroidota	Soil 3	11.4377	6.74193	-0.762559	Equally detected
Desulfobacterota	Soil 3	4.04092	2.38637	-0.759868	Equally detected
MBNT15	Soil 4	0.0284075	0.0169339	-0.746361	Equally detected
Abditibacteriota	Soil 3	0.0224316	0.0134863	-0.734042	Equally detected
Methylomirabilota	Surface Water	0.031349	0.0188875	-0.730989	Equally detected
Desulfobacterota	Soil 4	0.135612	0.0818145	-0.729057	Equally detected
Elusimicrobiota	Soil 4	0.339048	0.20473	-0.727772	Equally detected
FCPU426	Soil 1	0.0723579	0.0437514	-0.725821	Equally detected
Bdellovibrionota	Sponge	0.313743	0.192225	-0.70679	Equally detected
Entotheonellaeota	Soil 1	0.0963175	0.0598097	-0.687419	Equally detected
Sumerlaeota	Soil 2	0.0437213	0.0272346	-0.682894	Equally detected
Spirochaetota	Soil 3	0.0999178	0.0629494	-0.666547	Equally detected
Actinobacteriota	Sponge	2.26946	1.4381	-0.658181	Equally detected
Cyanobacteria	Sponge	3.78867	2.41777	-0.648016	Equally detected
Firmicutes	Soil 4	10.1941	6.50951	-0.64711	Equally detected
Micrarchaeota	Groundwater	2.86592	1.83099	-0.646371	Equally detected
Crenarchaeota	Groundwater	1.81586	1.16189	-0.644177	Equally detected
Firmicutes	Soil 1	2.63181	1.70849	-0.623333	Equally detected
Campylobacterota	Soil 3	0.021275	0.0138756	-0.616602	Equally detected
Spirochaetota	Soil 5	0.0477242	0.0313463	-0.606425	Equally detected
MBNT15	Soil 3	0.0621402	0.0408744	-0.60433	Equally detected
RCP2-54	Soil 4	0.32074	0.212628	-0.593075	Equally detected
Entotheonellaeota	Groundwater	0.13419	0.0890761	-0.591169	Equally detected
Actinobacteriota	Groundwater	5.52645	3.68643	-0.584128	Equally detected
Thermoplasmatota	Human Stool 1	0.0240981	0.0160895	-0.5828	Equally detected
Sva0485	Groundwater	0.0443387	0.0303215	-0.548226	Equally detected
Actinobacteriota	Surface Water	19.1917	13.1405	-0.546457	Equally detected
Bacteroidota	Soil 4	12.0306	8.25725	-0.542971	Equally detected
MBNT15	Surface Water	0.0165194	0.0113857	-0.536938	Equally detected
Acidobacteriota	Soil 3	3.82799	2.64815	-0.531602	Equally detected
Gemmatimonadota	Soil 4	1.64643	1.14456	-0.524548	Equally detected
Altiarchaeota	Groundwater	0.055702	0.0389158	-0.517372	Equally detected
Acidobacteriota	Soil 4	13.2252	9.33614	-0.502389	Equally detected
Desulfobacterota	Groundwater	0.866928	0.613596	-0.498623	Equally detected
Acidobacteriota	Soil 2	19.8035	14.0367	-0.496545	Equally detected
Nitrospirota	Soil 2	0.280985	0.19924	-0.495987	Equally detected
Verrucomicrobiota	Soil 5	8.21529	5.84917	-0.490079	Equally detected
PAUC34f	Groundwater	0.0263866	0.0189484	-0.477731	Equally detected
Verrucomicrobiota	Soil 2	12.4405	8.98536	-0.469392	Equally detected
Gemmatimonadota	Sponge	4.94663	3.62323	-0.449168	Equally detected
Proteobacteria	Soil 3	26.4501	19.4011	-0.447137	Equally detected
Schekmanbacteria	Groundwater	0.0292348	0.0214439	-0.447117	Equally detected
Bdellovibrionota	Soil 3	0.507179	0.376473	-0.429948	Equally detected
Fibrobacterota	Soil 3	0.329707	0.24663	-0.418837	Equally detected
SAR324 clade(Marine group B)	Groundwater	0.109041	0.0818974	-0.412979	Equally detected
Cyanobacteria	Open ocean	10.9432	8.2611	-0.405626	Equally detected
Myxococcota	Surface Water	0.141924	0.108101	-0.392737	Equally detected
Bdellovibrionota	Soil 4	1.82728	1.39551	-0.388902	Equally detected
Myxococcota	Sponge	1.00555	0.77133	-0.382564	Equally detected
Acidobacteriota	Soil 1	24.9284	19.4395	-0.358802	Equally detected
Methylomirabilota	Groundwater	0.185974	0.14506	-0.358446	Equally detected
WOR-1	Groundwater	0.0203985	0.0159296	-0.356756	Equally detected
Fibrobacterota	Surface Water	0.0367784	0.0287975	-0.352916	Equally detected
Acidobacteriota	Soil 5	13.3037	10.4341	-0.350521	Equally detected
Hydrogenedentes	Groundwater	0.0214112	0.016813	-0.348787	Equally detected
Halanaerobiaeota	Soil 3	0.0390898	0.0309892	-0.335028	Equally detected
Elusimicrobiota	Groundwater	1.59522	1.26658	-0.332825	Equally detected
Zixibacteria	Soil 4	0.1517	0.120926	-0.327103	Equally detected
FCPU426	Surface Water	0.0188611	0.0151337	-0.317651	Equally detected
Crenarchaeota	Soil 1	5.1123	4.10365	-0.317063	Equally detected
Myxococcota	Soil 1	0.465687	0.374332	-0.315043	Equally detected
Proteobacteria	Sponge	32.4646	26.2118	-0.308653	Equally detected
Firmicutes	Groundwater	1.92144	1.55678	-0.303623	Equally detected
Verrucomicrobiota	Cow stool	2.63253	2.13369	-0.303099	Equally detected
Latescibacterota	Groundwater	0.144499	0.117985	-0.29246	Equally detected
Elusimicrobiota	Soil 2	0.514976	0.421853	-0.287766	Equally detected
Proteobacteria	Groundwater	24.3557	20.0126	-0.283349	Equally detected
MBNT15	Groundwater	0.0607178	0.0499561	-0.281459	Equally detected
Verrucomicrobiota	Groundwater	6.7112	5.53737	-0.27737	Equally detected
Acidobacteriota	Surface Water	0.307935	0.255671	-0.268337	Equally detected
Verrucomicrobiota	Human Stool 2	2.29882	1.9188	-0.260685	Equally detected
Armatimonadota	Surface Water	1.03909	0.872413	-0.252242	Equally detected
Proteobacteria	Soil 1	21.4186	18.0462	-0.247165	Equally detected
Fibrobacterota	Soil 2	0.131544	0.11104	-0.244466	Equally detected
Spirochaetota	Sponge	0.0505768	0.0432377	-0.226187	Equally detected
Actinobacteriota	Soil 3	4.2709	3.66964	-0.2189	Equally detected
Desulfobacterota	Soil 1	0.111289	0.0956805	-0.218013	Equally detected
Sumerlaeota	Soil 5	0.039802	0.0342528	-0.216622	Equally detected
DTB120	Groundwater	0.0575878	0.0498236	-0.208933	Equally detected
Verrucomicrobiota	Surface Water	9.64912	8.38558	-0.202488	Equally detected
Desulfobacterota	Surface Water	0.319173	0.279062	-0.193752	Equally detected
Bacteroidota	Soil 1	1.64838	1.44354	-0.19144	Equally detected
RCP2-54	Soil 2	0.1521	0.134989	-0.172173	Equally detected
Armatimonadota	Groundwater	0.0687124	0.0610122	-0.171474	Equally detected
NB1-j	Soil 1	0.0195857	0.0174033	-0.170439	Equally detected
WS4	Soil 3	0.0212242	0.0188912	-0.168002	Equally detected
Verrucomicrobiota	Soil 4	7.22092	6.43684	-0.165831	Equally detected
Gemmatimonadota	Soil 2	0.77015	0.686582	-0.165707	Equally detected
Spirochaetota	Soil 4	0.0404166	0.0361219	-0.162076	Equally detected
Proteobacteria	Soil 5	15.9167	14.3712	-0.147361	Equally detected
Desulfobacterota	Soil 2	1.40016	1.26767	-0.143404	Equally detected
Acidobacteriota	Sponge	10.0976	9.19634	-0.13488	Equally detected
Dadabacteria	Open ocean	0.213101	0.194274	-0.133445	Equally detected
Cyanobacteria	Surface Water	1.62849	1.48656	-0.13156	Equally detected
Actinobacteriota	Soil 2	5.44763	4.98949	-0.126736	Equally detected
NB1-j	Soil 2	0.0975751	0.0895047	-0.124549	Equally detected
Fibrobacterota	Groundwater	0.442343	0.405999	-0.12369	Equally detected
Elusimicrobiota	Soil 1	0.337756	0.311114	-0.118535	Equally detected
Proteobacteria	Surface Water	28.9893	26.878	-0.109098	Equally detected
Proteobacteria	Soil 2	14.5319	13.4911	-0.107212	Equally detected
Nanoarchaeota	Open ocean	0.151733	0.140913	-0.106733	Equally detected
AncK6	Groundwater	0.0525647	0.0488522	-0.10567	Equally detected
Desulfobacterota	Open ocean	0.176399	0.16536	-0.0932315	Equally detected
Deinococcota	Sponge	0.0598925	0.0561582	-0.0928773	Equally detected
Verrucomicrobiota	Mice stool	8.50719	8.06898	-0.0762969	Equally detected
Firmicutes	Cow stool	48.6191	46.5073	-0.0640666	Equally detected
Armatimonadota	Soil 3	0.149819	0.143333	-0.0638486	Equally detected
Actinobacteriota	Open ocean	3.46858	3.32169	-0.0624274	Equally detected
Planctomycetota	Groundwater	3.49335	3.38536	-0.0453023	Equally detected
Proteobacteria	Cow stool	11.0999	10.7578	-0.0451599	Equally detected
Latescibacterota	Soil 2	2.26937	2.20209	-0.0434242	Equally detected
Firmicutes	Human Stool 2	56.0521	54.3938	-0.0433267	Equally detected
Bacteroidota	Soil 2	22.1673	21.5266	-0.0423157	Equally detected
Gemmatimonadota	Soil 1	0.212895	0.207364	-0.0379754	Equally detected
Dependentiae	Soil 1	0.0594126	0.0580689	-0.0330012	Equally detected
Bacteroidota	Mice stool	59.2284	58.0317	-0.0294476	Equally detected
Bacteroidota	Human Stool 1	54.8968	54.355	-0.0143097	Equally detected
Firmicutes	Mice stool	22.5864	22.478	-0.00694281	Equally detected
FCPU426	Groundwater	0.284266	0.283576	-0.00350768	Equally detected
Proteobacteria	Open ocean	60.1825	60.1429	-0.000949013	Equally detected
Actinobacteriota	Human Stool 1	1.7952	1.79592	0.000576233	Equally detected
Verrucomicrobiota	Soil 3	6.90721	6.95257	0.00944236	Equally detected
Crenarchaeota	Soil 2	0.476355	0.480682	0.0130463	Equally detected
Firmicutes	Human Stool 1	32.897	33.2344	0.0147195	Equally detected
Chloroflexi	Groundwater	1.83043	1.85339	0.0179834	Equally detected
Myxococcota	Soil 2	1.51587	1.54249	0.025122	Equally detected
Abditibacteriota	Soil 5	0.0144709	0.0147361	0.0261949	Equally detected
WPS-2	Soil 2	0.124237	0.126976	0.0314632	Equally detected
Chloroflexi	Soil 2	6.94185	7.11129	0.0347924	Equally detected
AncK6	Sponge	3.70783	3.80533	0.037447	Equally detected
Bdellovibrionota	Open ocean	0.289536	0.297535	0.0393154	Equally detected
Firmicutes	Soil 2	1.70066	1.75121	0.0422554	Equally detected
Bacteroidota	Human Stool 2	33.8935	34.9295	0.0434353	Equally detected
Verrucomicrobiota	Sponge	0.485706	0.501444	0.0460053	Equally detected
Bdellovibrionota	Groundwater	2.21151	2.28479	0.0470294	Equally detected
Nitrospinota	Groundwater	0.141574	0.147057	0.054817	Equally detected
Actinobacteriota	Soil 5	13.5778	14.1439	0.0589365	Equally detected
Proteobacteria	Soil 4	17.7416	18.5355	0.063155	Equally detected
Micrarchaeota	Soil 4	0.103209	0.108595	0.0733921	Equally detected
Desulfobacterota	Mice stool	2.31158	2.45606	0.0874681	Equally detected
RCP2-54	Soil 1	1.08939	1.15791	0.0879981	Equally detected
Bdellovibrionota	Soil 1	0.185525	0.197873	0.0929658	Equally detected
NB1-j	Surface Water	0.0106926	0.0115051	0.105667	Equally detected
NB1-j	Soil 3	0.0112303	0.0120905	0.106476	Equally detected
Planctomycetota	Soil 2	6.95183	7.48758	0.107108	Equally detected
Campylobacterota	Open ocean	0.285955	0.30849	0.109434	Equally detected
Bacteroidota	Cow stool	25.4628	27.5413	0.113206	Equally detected
Desulfobacterota	Human Stool 2	0.120414	0.130429	0.115264	Equally detected
Actinobacteriota	Human Stool 2	4.77494	5.17243	0.11536	Equally detected
Chloroflexi	Surface Water	1.20812	1.31678	0.124258	Equally detected
Campylobacterota	Groundwater	2.74442	2.99826	0.127624	Equally detected
Cyanobacteria	Soil 4	1.91977	2.10697	0.134238	Equally detected
Cyanobacteria	Groundwater	1.87025	2.05302	0.134519	Equally detected
Verrucomicrobiota	Soil 1	9.12072	10.0383	0.1383	Equally detected
Verrucomicrobiota	Open ocean	3.79443	4.18559	0.14155	Equally detected
Armatimonadota	Soil 2	0.298061	0.329415	0.144296	Equally detected
Margulisbacteria	Groundwater	0.271261	0.299888	0.144742	Equally detected
Myxococcota	Open ocean	0.0341971	0.038121	0.156712	Equally detected
Actinobacteriota	Soil 1	14.0711	15.688	0.156921	Equally detected
Actinobacteriota	Soil 4	7.94035	8.89537	0.163852	Equally detected
Campylobacterota	Surface Water	0.100005	0.112041	0.163949	Equally detected
Cyanobacteria	Soil 5	0.465436	0.522836	0.167774	Equally detected
Dependentiae	Groundwater	1.06609	1.20212	0.173253	Equally detected
Bdellovibrionota	Surface Water	0.496577	0.560454	0.174578	Equally detected
Entotheonellaeota	Soil 2	0.0905174	0.102777	0.183254	Equally detected
Crenarchaeota	Sponge	7.56679	8.65488	0.193833	Equally detected
Latescibacterota	Soil 3	0.0504671	0.0577295	0.193964	Equally detected
Cyanobacteria	Mice stool	3.48958	3.99323	0.194503	Equally detected
Crenarchaeota	Surface Water	0.155183	0.17793	0.197333	Equally detected
Actinobacteriota	Cow stool	5.85727	6.72284	0.198843	Equally detected
PAUC34f	Sponge	1.99721	2.29517	0.200613	Equally detected
Firmicutes	Open ocean	0.376723	0.433123	0.201275	Equally detected
WPS-2	Surface Water	0.0100679	0.0115807	0.201955	Equally detected
Proteobacteria	Human Stool 1	6.8192	7.84653	0.202452	Equally detected
Sumerlaeota	Soil 3	0.0674032	0.077821	0.207343	Equally detected
Cyanobacteria	Soil 3	0.669688	0.775491	0.211621	Equally detected
Dependentiae	Surface Water	0.0476635	0.0552212	0.212338	Equally detected
Margulisbacteria	Surface Water	0.0207129	0.0241434	0.221094	Equally detected
Planctomycetota	Surface Water	3.09294	3.6174	0.225973	Equally detected
Planctomycetota	Soil 3	12.306	14.4613	0.232829	Equally detected
Latescibacterota	Soil 5	0.207871	0.24481	0.235974	Equally detected
Methylomirabilota	Soil 2	0.316735	0.37393	0.239493	Equally detected
Armatimonadota	Soil 5	0.18913	0.223365	0.240027	Equally detected
NB1-j	Open ocean	0.0131697	0.0155938	0.243749	Equally detected
Desulfobacterota	Human Stool 1	0.640638	0.760209	0.246886	Equally detected
Cyanobacteria	Cow stool	0.924741	1.0991	0.2492	Equally detected
Crenarchaeota	Soil 4	3.83965	4.57324	0.252243	Equally detected
Proteobacteria	Mice stool	3.85358	4.59845	0.254947	Equally detected
Fusobacteriota	Groundwater	0.135432	0.163854	0.274842	Equally detected
Zixibacteria	Groundwater	0.031555	0.0382504	0.277606	Equally detected
MBNT15	Soil 1	0.0142095	0.0172274	0.277849	Equally detected
Fibrobacterota	Cow stool	0.0903115	0.110096	0.285774	Equally detected
Bacteroidota	Surface Water	32.0011	39.1475	0.290802	Equally detected
Planctomycetota	Soil 5	6.66356	8.21127	0.301313	Equally detected
Sumerlaeota	Soil 4	0.064302	0.0798509	0.312445	Equally detected
Halanaerobiaeota	Soil 4	0.00948182	0.0117943	0.314859	Equally detected
Proteobacteria	Human Stool 2	2.02555	2.5359	0.32418	Equally detected
Bacteroidota	Groundwater	7.77353	9.75148	0.327052	Equally detected
Fusobacteriota	Surface Water	0.045379	0.0569724	0.328237	Equally detected
WPS-2	Groundwater	0.0553695	0.0696843	0.331742	Equally detected
Crenarchaeota	Soil 3	0.910963	1.1506	0.336916	Equally detected
Crenarchaeota	Open ocean	1.50984	1.93054	0.354608	Equally detected
Armatimonadota	Soil 4	0.257699	0.337931	0.39104	Equally detected
Halanaerobiaeota	Soil 5	0.100162	0.132828	0.407217	Equally detected
Firmicutes	Surface Water	0.221661	0.294636	0.410577	Equally detected
Dadabacteria	Soil 4	0.0311052	0.0414188	0.41313	Equally detected
Chloroflexi	Soil 1	7.84445	10.4698	0.416484	Equally detected
Spirochaetota	Cow stool	1.54521	2.09744	0.440824	Equally detected
Chloroflexi	Sponge	17.5202	23.7946	0.441617	Equally detected
Methylomirabilota	Soil 1	0.0933289	0.127163	0.446282	Equally detected
Cyanobacteria	Human Stool 1	0.753157	1.02872	0.449833	Equally detected
Bacteroidota	Open ocean	8.74162	11.9982	0.456848	Equally detected
Marinimicrobia (SAR406 clade)	Open ocean	1.72841	2.38651	0.465455	Equally detected
Cyanobacteria	Human Stool 2	0.541445	0.751342	0.472654	Equally detected
Latescibacterota	Soil 4	0.269426	0.373939	0.472916	Equally detected
Abditibacteriota	Soil 4	0.0529883	0.0738226	0.478388	Equally detected
Spirochaetota	Surface Water	0.0793354	0.110562	0.478819	Equally detected
Methylomirabilota	Soil 4	0.226943	0.319059	0.491493	Equally detected
WPS-2	Soil 3	0.0385376	0.0542439	0.493196	Equally detected
SAR324 clade(Marine group B)	Open ocean	0.212661	0.302872	0.510153	Equally detected
Chloroflexi	Soil 4	8.90626	12.691	0.510911	Equally detected
Elusimicrobiota	Surface Water	0.0245732	0.0353058	0.522819	Equally detected
Dependentiae	Open ocean	0.0144634	0.0208273	0.526072	Equally detected
Desulfobacterota	Cow stool	0.300573	0.438837	0.545972	Equally detected
Planctomycetota	Soil 4	4.32832	6.36487	0.556325	Equally detected
WPS-2	Soil 5	0.010296	0.0153088	0.572281	Equally detected
Methylomirabilota	Soil 5	0.0523674	0.0781428	0.577444	Equally detected
Planctomycetota	Soil 1	8.04306	12.0471	0.582873	Equally detected
Armatimonadota	Soil 1	0.383656	0.575368	0.584669	Equally detected
Dadabacteria	Soil 3	0.0180634	0.0271475	0.587753	Equally detected
Dadabacteria	Sponge	6.78436	10.3023	0.602681	Equally detected
Dependentiae	Soil 2	0.151811	0.231804	0.610623	Equally detected
Fusobacteriota	Human Stool 1	0.124622	0.192683	0.628665	Equally detected
Latescibacterota	Surface Water	0.0305994	0.0474178	0.631926	Equally detected
Crenarchaeota	Soil 5	4.12531	6.45773	0.646527	Equally detected
Cyanobacteria	Soil 1	0.260346	0.41544	0.67421	Equally detected
Chloroflexi	Soil 3	9.15474	14.6139	0.674753	Equally detected
Hydrogenedentes	Soil 4	0.00980944	0.015694	0.677968	Equally detected
Chloroflexi	Soil 5	7.73223	12.5115	0.694302	Equally detected
Deinococcota	Soil 3	1.2565	2.04132	0.700091	Equally detected
Hydrogenedentes	Soil 3	0.127388	0.208182	0.708617	Equally detected
Fusobacteriota	Open ocean	0.0239747	0.0394984	0.720281	Equally detected
Bdellovibrionota	Soil 2	0.193607	0.335535	0.79333	Equally detected
WS2	Soil 3	0.0110883	0.0192717	0.797447	Equally detected
Deinococcota	Open ocean	0.0234562	0.0412657	0.814972	Equally detected
WS1	Soil 3	0.00754013	0.0135451	0.845111	Equally detected
Nitrospinota	Open ocean	0.0768358	0.138768	0.85282	Equally detected
WPS-2	Soil 1	1.12872	2.04075	0.854419	Equally detected
Fibrobacterota	Open ocean	0.00882711	0.0160163	0.859525	Equally detected
Gemmatimonadota	Open ocean	0.0116025	0.0211767	0.868042	Equally detected
Actinobacteriota	Mice stool	0.0183118	0.0335542	0.873722	Equally detected
Spirochaetota	Soil 2	0.0250222	0.0464103	0.891236	Equally detected
Deinococcota	Groundwater	0.00672437	0.0124936	0.893717	Equally detected
Spirochaetota	Groundwater	0.183673	0.345673	0.912269	Equally detected
Deinococcota	Soil 4	0.126798	0.244326	0.946278	Equally detected
Acidobacteriota	Open ocean	0.0420375	0.0822927	0.969089	Equally detected
MBNT15	Soil 5	0.0154941	0.0308808	0.994994	Equally detected
WPS-2	Soil 4	0.117546	0.235038	0.999671	Equally detected
Nitrospinota	Sponge	0.584877	1.17411	1.00536	More abundant with V4-EXT
Planctomycetota	Sponge	0.189922	0.387373	1.02832	More abundant with V4-EXT
Synergistota	Open ocean	0.00590195	0.0120787	1.03321	More abundant with V4-EXT
Schekmanbacteria	Sponge	0.0209085	0.0428015	1.03358	More abundant with V4-EXT
Campylobacterota	Cow stool	0.0474068	0.0976753	1.0429	More abundant with V4-EXT
Planctomycetota	Human Stool 2	0.00649763	0.0135713	1.06257	More abundant with V4-EXT
LCP-89	Groundwater	0.00817545	0.0177095	1.11515	More abundant with V4-EXT
WS2	Soil 5	0.0115288	0.0254694	1.14352	More abundant with V4-EXT
Margulisbacteria	Open ocean	0.0389592	0.0865529	1.15162	More abundant with V4-EXT
Cyanobacteria	Soil 2	0.0793733	0.186298	1.23089	More abundant with V4-EXT
Latescibacterota	Soil 1	0.0505605	0.118787	1.2323	More abundant with V4-EXT
GAL15	Soil 1	0.151165	0.362439	1.26161	More abundant with V4-EXT
Chloroflexi	Open ocean	0.360294	0.960328	1.41435	More abundant with V4-EXT
Planctomycetota	Cow stool	0.184725	0.494728	1.42125	More abundant with V4-EXT
GAL15	Soil 4	0.10534	0.28662	1.44409	More abundant with V4-EXT
Patescibacteria	Open ocean	0.0480357	0.1309	1.44629	More abundant with V4-EXT
Planctomycetota	Open ocean	0.803005	2.28432	1.50829	More abundant with V4-EXT
Spirochaetota	Open ocean	0.0039636	0.0121805	1.6197	More abundant with V4-EXT
PAUC34f	Open ocean	0.0086922	0.0274008	1.65642	More abundant with V4-EXT
Iainarchaeota	Soil 4	0.00666087	0.0244845	1.87809	More abundant with V4-EXT
Abditibacteriota	Groundwater	0.00438421	0.0166901	1.92861	More abundant with V4-EXT
WS2	Soil 4	0.0059441	0.0268543	2.17562	More abundant with V4-EXT
Elusimicrobiota	Cow stool	0.0246795	0.123263	2.32036	More abundant with V4-EXT
Poribacteria	Sponge	0.0483	0.350398	2.8589	More abundant with V4-EXT
Patescibacteria	Groundwater	3.72623	27.7735	2.89792	More abundant with V4-EXT
Chloroflexi	Cow stool	0.0187989	0.185011	3.29889	More abundant with V4-EXT
Patescibacteria	Soil 4	0.725493	8.37945	3.52982	More abundant with V4-EXT
Patescibacteria	Surface Water	0.173924	2.58369	3.89291	More abundant with V4-EXT
Patescibacteria	Soil 2	0.694078	11.5255	4.05359	More abundant with V4-EXT
Iainarchaeota	Groundwater	0.0325383	0.552388	4.08547	More abundant with V4-EXT
Poribacteria	Groundwater	0.00907771	0.181547	4.32187	More abundant with V4-EXT
Deferrisomatota	Groundwater	0.00100234	0.0203902	4.34644	More abundant with V4-EXT
Iainarchaeota	Surface Water	0.000624875	0.0133072	4.41249	More abundant with V4-EXT
Patescibacteria	Soil 1	0.0270793	0.615964	4.50758	More abundant with V4-EXT
Patescibacteria	Soil 3	0.558191	14.6309	4.71211	More abundant with V4-EXT
Patescibacteria	Soil 5	0.440121	12.9908	4.88345	More abundant with V4-EXT
Patescibacteria	Sponge	0.0449779	1.75036	5.28229	More abundant with V4-EXT
Poribacteria	Open ocean	0.000639052	0.0326732	5.67603	More abundant with V4-EXT
Patescibacteria	Mice stool	0.00489343	0.339307	6.1156	More abundant with V4-EXT
Patescibacteria	Cow stool	0.00110491	0.313682	8.14923	More abundant with V4-EXT
Acidobacteriota	Cow stool	0	0.023782	NA	More abundant with V4-EXT
Patescibacteria	Human Stool 1	0	0.0410484	NA	More abundant with V4-EXT
Patescibacteria	Human Stool 2	0	0.0467364	NA	More abundant with V4-EXT
Abditibacteriota	Soil 2	0	0.0156944	NA	More abundant with V4-EXT
SAR324 clade(Marine group B)	Soil 3	0.0107709	0	NA	More abundant with V4-EMP
TX1A-33	Soil 3	0.0155275	0	NA	More abundant with V4-EMP
